# Supplementary material for: A phage displaying an Aβ-interacting peptide mitigates neurotoxicity and prevents Aβ-driven gene expression changes
Source: Front Mol Neurosci. 2025 Dec 10;18:1716626. doi: 10.3389/fnmol.2025.1716626 (PMC12728043; doi:10.3389/fnmol.2025.1716626)
Supplement: Supplementary file 8 [file Data_Sheet_1.XLSX]

## Sheet: CTL_vs_Aβ
Gene	Fold_Change	q-Value
5_8S_rRNA	2.43	0.00157
AAGAB	-0.9	0.0129
AARS2	0.87	0.0157
AASDHPPT	-1.01	0.0199
AATK	1	0.0281
ABCA7	1.18	0.00163
ABCB8	0.8	0.0291
ABCC10	0.71	0.0445
ABCC3	0.91	0.00901
ABCC6	1.02	0.0149
ABCC8	0.94	0.00945
ABCF1	0.72	0.038
ABHD5	-0.79	0.0397
ABRAXAS1	-0.98	0.0425
ACAA2	-1.19	0.00139
ACACB	1.12	0.00218
ACADVL	0.69	0.0362
ACAP3	1.12	0.00456
ACAT1	-1.04	0.00916
ACCS	0.83	0.0308
ACIN1	1.07	0.00484
ACOT11	1.1	0.00173
ACOT7	-0.77	0.0316
ACP1	-0.83	0.0378
ACRBP	1.06	0.0254
ACSF3	0.84	0.0156
ACTA1	1.73	0.0122
ACTA2	-0.83	0.0248
ACTB	-0.76	0.015
ACTBP15	2.1	0.00218
ACTBP4	1.41	0.00115
ACTBP7	1.93	0.000268
ACTG1	-0.93	0.00306
ACTG1P1	1.16	0.0133
ACTG1P12	1.38	0.00116
ACTG1P14	1.51	0.00153
ACTG1P20	1.3	0.00498
ACTG1P3	2.12	0.000184
ACTN2	1.41	0.000194
ACTR10	-1.16	0.02
ACTR2	-1.04	0.00828
ADAM11	1.28	0.00727
ADAM8	1.67	0.00108
ADAMTS10	1.08	0.00523
ADAMTS13	1.12	0.00239
ADAMTS7	0.95	0.00754
ADGRB1	1.26	0.00156
ADH5	-0.97	0.00771
ADIPOR1	-0.89	0.0213
ADPRHL1	1.2	0.036
AEBP1	0.83	0.00979
AFDN	0.73	0.0338
AFG3L1P	1.6	0.00283
AGAP13P	0.78	0.0224
AGAP4	0.86	0.0197
AGAP7P	0.84	0.0106
AGAP9	1.09	0.00181
AGER	1.2	0.00446
AGGF1P3	1.37	0.049
AGRN	0.71	0.0394
AHCY	-0.76	0.0222
AHSA1	-0.81	0.0179
AHSA2P	1.25	0.000372
AIP	-0.89	0.0172
AK2P2	2.24	0.00866
AKAP8	0.91	0.0214
AKAP8L	1.12	0.00221
AKR1A1	-0.76	0.0466
AKR1B1	-0.89	0.00783
AKR1C3	-1.04	0.0382
AKR7A3	1.04	0.0304
ALDH1B1	-1.28	0.0298
ALDH6A1	-0.99	0.0161
ALDH9A1	-0.82	0.0281
ALDOC	-1	0.0491
ALG5	-1.04	0.0237
ALK	0.72	0.0444
ALKBH7	-1.26	0.0231
ALLC	1.02	0.00866
ALMS1	0.68	0.0405
ALMS1P1	1.31	0.00223
ALPK3	1.89	0.000256
AMD1	-1.53	0.00216
AMDHD2	0.77	0.0405
AMER1	0.88	0.0248
AMH	0.72	0.0436
ANAPC11	-1.16	0.0292
ANAPC13	-1.01	0.0235
ANAPC16	-1.31	0.0186
ANK1	0.8	0.0345
ANKMY1	1.14	0.00441
ANKRD11	1.01	0.0056
ANKRD13B	0.95	0.0108
ANKRD20A11P	0.83	0.0362
ANKRD20A7P	1.91	0.0103
ANKRD36	0.86	0.00667
ANKRD36B	0.67	0.0408
ANKRD36C	0.74	0.0214
ANKRD52	0.73	0.0472
ANKS1B	0.85	0.0384
ANKS3	0.99	0.0174
ANKZF1	0.9	0.0193
ANXA2	-1.11	0.00933
ANXA5	-1.1	0.00199
ANXA7	-0.75	0.039
AP1G2	0.91	0.0103
AP1S2	-0.85	0.0224
AP2B1	-0.7	0.042
AP2M1	-0.81	0.0247
AP2S1	-1.08	0.00693
AP3B2	0.79	0.0308
AP3M1	-0.88	0.0393
AP3S1	-1.15	0.0231
AP5M1	-1.01	0.0101
AP5Z1	0.8	0.024
APEX1	-0.89	0.0168
APH1A	-1.18	0.00752
APOBEC3F	1.14	0.0496
APPBP2	-0.94	0.0243
APRT	-0.97	0.0209
ARAP3	0.88	0.0136
ARF1	-0.97	0.00596
ARF4	-0.92	0.0229
ARF5	-1.06	0.0056
ARF6	-1.22	0.0172
ARGLU1	1.64	3.62e-05
ARHGAP26	0.89	0.00828
ARHGAP27	1.54	0.00217
ARHGAP27P1-BPTFP1-KPNA2P3	1.2	0.0132
ARHGAP33	1.19	0.00864
ARHGAP39	1	0.0276
ARHGAP4	1.22	0.00283
ARHGEF1	1.01	0.0062
ARID3A	1.05	0.0122
ARID3B	0.97	0.0296
ARID3BP1	1.89	0.000162
ARL2BP	-1.09	0.00876
ARL6IP5	-0.91	0.0436
ARMC1	-1.03	0.0347
ARMT1	-1.48	0.0477
ARPC3	-1.47	8.03e-05
ARPC5	-0.95	0.0107
ARPP19	-0.95	0.0113
ARV1	-1.12	0.0228
ASAP3	0.76	0.0336
ASF1A	-1.2	0.00323
ASIC3	1.18	0.00214
ASS1	-1.15	0.0305
ATAD3A	0.87	0.039
ATAD3B	1.57	8.24e-05
ATAD3C	1.89	0.0231
ATG16L2	0.98	0.00796
ATG2A	0.86	0.0195
ATMIN	-0.95	0.0155
ATOX1	-1.47	0.00414
ATP2A1	1.54	0.000572
ATP5F1A	-1.15	0.00174
ATP5F1B	-1.51	0.000217
ATP5F1C	-1.15	0.00406
ATP5F1D	-0.92	0.0329
ATP5F1E	-1.54	8.99e-05
ATP5MC1	-1	0.0254
ATP5MC2	-1.41	0.000381
ATP5MC3	-1.5	0.000938
ATP5ME	-1.22	0.00186
ATP5MF	-1.03	0.0179
ATP5MG	-1.31	0.00706
ATP5MJ	-1.47	0.00234
ATP5MK	-1.67	0.00168
ATP5PB	-1.3	0.00279
ATP5PD	-1.11	0.0038
ATP5PF	-1.57	0.000661
ATP5PO	-1.5	0.00235
ATP6V0B	-0.95	0.043
ATP6V0E1	-1.07	0.0358
ATP6V1A	-0.85	0.0448
ATP6V1E1	-1.16	0.00127
ATP6V1F	-1.25	0.00456
ATP6V1G1	-0.83	0.0379
ATP6V1G1P4	2.04	0.0325
ATP8B3	0.85	0.0435
ATP9B	0.83	0.023
ATXN2	0.81	0.0204
ATXN7	0.87	0.0132
ATXN7L1	0.91	0.0237
ATXN7L3B	-1.03	0.017
AURKAIP1	-1.12	0.0232
AUTS2	1.13	0.00153
AZI2	-1.02	0.0169
AZIN1	-1.49	0.000362
B2M	-1.25	0.00934
B3GNTL1	0.99	0.043
B4GALNT4	0.9	0.0135
BAHCC1	1.18	0.0181
BAIAP2L2	2.18	0.00441
BAK1P1	1.76	0.0387
BANF1	-0.82	0.0411
BAZ2A	0.81	0.0287
BBIP1	-1.14	0.00947
BBS10	-1.11	0.0447
BBS12	-1.61	0.0169
BCAS2	-0.95	0.0124
BCL10	-1.09	0.0119
BDP1	0.9	0.00849
BEGAIN	1.16	0.0075
BEX1	-0.9	0.00785
BICD1	0.75	0.0452
BICRA	0.86	0.0354
BIRC2	-0.8	0.0451
BLMH	-0.75	0.0351
BLOC1S2	-1.51	0.00638
BLOC1S6	-0.83	0.0304
BMP1	0.78	0.017
BMP2K	0.83	0.0306
BNIP3L	-0.73	0.0491
BPGM	-1.31	0.00701
BPTF	0.66	0.0477
BRCC3P1	1.66	0.0025
BRF1	0.79	0.0487
BRICD5	1.22	0.0468
BRK1	-1.29	0.00296
BRPF3	0.81	0.0338
BSN	1.13	0.00517
BTBD1	-1.41	0.00129
BTF3	-1.4	0.00026
BTF3P16	1.31	0.0393
BTG1	-0.93	0.0192
BTG3	-1.14	0.0383
BTN2A3P	0.94	0.0268
BZW1	-1.19	0.00638
C11orf96	-1.01	0.01
C12orf57	-1.45	0.000362
C14orf119	-1.37	0.00519
C19orf44	1.19	0.00649
C1D	-1.2	0.0328
C1QBP	-1.63	0.000162
C1RL-AS1	1.79	0.0205
C1orf122	-1.25	0.0199
C1orf159	1.08	0.00908
C1orf35	0.92	0.02
C1orf43	-1.27	0.0046
C21orf58	1.49	0.000927
C4orf46	-2.13	0.0445
C4orf50	1.24	0.0102
C6orf62	-0.94	0.0169
CAB39	-1.03	0.0191
CABIN1	0.86	0.0123
CACNA1B	1.12	0.00577
CACNA1C	1.28	0.00283
CACNA1D	1.01	0.0169
CACNG8	1.47	0.000575
CACTIN	0.9	0.0305
CACYBP	-1.06	0.00819
CAD	0.66	0.0468
CALCOCO1	0.84	0.0133
CALD1	0.94	0.00516
CALM1	-0.94	0.00521
CALM2	-1.26	0.000334
CAP1	-0.95	0.0111
CAP2P1	1.62	0.00858
CAPN10	1.26	0.000938
CAPN15	0.85	0.036
CAPNS1	-1.1	0.00517
CAPZA1	-0.91	0.013
CAPZA2	-1.47	0.000537
CARMIL2	1.35	0.013
CARMIL3	0.89	0.0447
CASP3	-1.08	0.0196
CATSPERG	0.85	0.0272
CBARP	0.97	0.0463
CBX1	-0.78	0.0479
CC2D1A	0.93	0.0257
CC2D1B	0.89	0.0196
CCAR1	0.77	0.0242
CCDC121	-1.02	0.0414
CCDC136	1.51	0.000147
CCDC142	0.79	0.0458
CCDC146	0.88	0.0213
CCDC150	1.26	0.00622
CCDC154	1.44	0.00697
CCDC157	1.12	0.00863
CCDC159	1.23	0.00385
CCDC167	-1.22	0.0134
CCDC183	1.66	0.00135
CCDC191	1.2	0.00189
CCDC40	1.44	0.000147
CCDC51	-1.33	0.0174
CCDC57	1.45	0.000575
CCDC61	1.29	0.0179
CCDC78	1.15	0.00519
CCDC8	1.61	0.0262
CCDC88B	2.05	0.000465
CCDC88C	0.96	0.0245
CCDC9	1.27	0.00309
CCDC90B	-1.04	0.0085
CCHCR1	0.82	0.0485
CCNB1IP1	-1.06	0.0128
CCNC	-1.16	0.0213
CCNDBP1	-0.8	0.0408
CCNG1	-0.94	0.0298
CCNI	-1.01	0.00164
CCNJL	1.03	0.0327
CCNL2	0.81	0.0184
CCNQ	-1.06	0.0193
CCNY	-0.82	0.0242
CCNYL2	0.69	0.0457
CCS	1	0.025
CCT2	-0.97	0.00717
CCT3	-0.92	0.0072
CCT4	-1.26	0.00101
CCT5	-1.07	0.00363
CCT6A	-0.89	0.00921
CCT7	-1.08	0.00348
CCT8	-1	0.0069
CD24	-0.94	0.0336
CDC123	-0.89	0.0209
CDH23	1.21	0.0057
CDH24	0.86	0.0407
CDHR3	0.95	0.0439
CDK1	-1.01	0.0458
CDK10	0.98	0.00376
CDK11B	0.84	0.0275
CDK12	0.94	0.00638
CDK18	0.92	0.0165
CDK4	-1.12	0.00222
CDK5	-0.78	0.0468
CDK5RAP2	0.72	0.0427
CDKN2AIPNL	-1.36	0.0369
CDKN2C	-1.31	0.00376
CEL	1.26	0.00309
CELF3	1.03	0.0116
CELF5	0.97	0.0379
CELSR1	0.86	0.0288
CELSR2	0.77	0.0308
CELSR3	0.9	0.0153
CENATAC	1.16	0.00247
CENPT	1.11	0.00669
CEP128	0.97	0.0135
CEP131	1.36	0.000886
CEP164	1.29	0.000886
CEP170B	1.25	0.00205
CEP20	-1.6	0.00653
CEP250	1.43	0.000406
CEP295NL	2.03	0.000157
CEP72	1.22	0.0101
CES4A	0.91	0.0481
CETN2	-1.14	0.0254
CETN3	-0.93	0.0306
CFAP20	-0.83	0.0298
CFAP44	1.08	0.00707
CFAP68	-1.2	0.0298
CFAP97	-0.75	0.0363
CFL1	-0.68	0.0337
CFL2	-1.28	0.00121
CGN	1.67	0.0273
CHAF1A	1.45	0.000101
CHCHD1	-1.35	0.0203
CHCHD2	-1.36	0.000318
CHD2	0.85	0.0102
CHD3	0.95	0.00975
CHD5	1.48	0.00141
CHD6	0.77	0.027
CHMP2A	-0.83	0.0309
CHMP2B	-1.11	0.0266
CHMP4BP1	2.24	3.18e-06
CHMP5	-0.93	0.00689
CHP1	-1.05	0.00517
CHTF18	1.45	0.000461
CIAO2A	-1.29	0.0165
CIAO2B	-1.12	0.00404
CIC	0.76	0.0432
CISD1	-1.93	0.0461
CISD2	-0.98	0.0261
CIT	1.04	0.0106
CKS1B	-1.09	0.0159
CLASRP	1.53	9.04e-05
CLCN2	0.76	0.039
CLCN6	0.71	0.0401
CLEC4F	1.05	0.0423
CLIC1	-1.11	0.0175
CLK2	0.69	0.0468
CLNS1A	-0.81	0.0317
CLSPN	0.77	0.0351
CMBL	-1.04	0.0375
CMTR1	0.65	0.0483
CMTR2	-1.06	0.0467
CNBP	-1.18	0.00166
CNIH1	-1.17	0.0093
CNN3	-1.23	0.00367
CNOT3	0.77	0.0405
CNOT7	-1.07	0.016
CNOT8	-1.02	0.0079
CNRIP1	-0.83	0.0491
CNTLN	0.76	0.0276
CNTRL	0.78	0.027
CNTROB	0.86	0.0191
COL11A2	1.47	0.000148
COL16A1	1.19	0.00489
COL27A1	1.32	0.0234
COL28A1	1.11	0.0443
COL6A1	0.73	0.0185
COL6A6	0.94	0.0395
COL7A1	1.46	0.000147
COMMD6	-1.47	0.00273
COPB1	-1.06	0.00947
COPS2	-1.03	0.0268
COPS3	-1.16	0.00748
COPS4	-1.37	0.00458
COPZ1	-0.97	0.0175
COQ10B	-1.2	0.0231
COX15	-1.08	0.0297
COX4I1	-1.35	0.000777
COX5A	-1.41	0.00119
COX5B	-1.04	0.00717
COX6A1	-1.59	0.00274
COX6A1P2	-1.73	0.0495
COX6B1	-1.08	0.00619
COX6C	-1.03	0.0233
COX7A2	-1.8	0.000286
COX7A2L	-1.24	0.00151
COX7B	-1.71	0.000126
COX7C	-1.58	0.000575
COX8A	-1.36	0.00727
CPSF1	0.88	0.0153
CRADD	-1.32	0.0378
CRAMP1	1.19	0.0341
CREB5	1.16	0.00476
CREBZF	0.88	0.0121
CROCC	1.43	0.000719
CROCCP3	1.9	2.51e-05
CRTAP	-0.96	0.0286
CRTC1	0.9	0.0213
CRYM	-0.91	0.0177
CRYZ	-1.47	0.000759
CS	-0.82	0.0149
CSAD	1.21	0.00307
CSAG3	0.94	0.0186
CSDE1	-1.04	0.00218
CSNK1A1	-0.79	0.0219
CSRP1	-1.18	0.0179
CSRP2	-1.28	0.00706
CSTB	-0.99	0.0146
CTDNEP1	-0.9	0.043
CTIF	0.82	0.039
CTNNB1	-0.82	0.0413
CTNS-AS1	1.51	0.0434
CUL3	-0.71	0.0374
CUL9	0.98	0.00487
CUTA	-0.88	0.0243
CWC15	-0.81	0.0345
CXCR4	-1.63	0.0287
CYCS	-0.92	0.00918
CYP2D6	1.31	0.00848
CYP2D7	1.35	0.00587
CYP2D8P	1.39	0.00448
CYRIB	-0.68	0.0492
CYTH2	1.08	0.00519
D2HGDH	1	0.0118
DAP	-0.88	0.038
DARS1	-0.73	0.0436
DAZAP2	-1.19	0.00127
DBF4B	0.87	0.0466
DBH-AS1	1.37	0.0423
DBI	-1.15	0.0227
DCAF12	-0.99	0.0147
DCAF13	-0.81	0.0372
DCST2	1.04	0.0253
DCT	1.29	0.0361
DCTN1	0.77	0.0338
DCTN3	-0.88	0.031
DCTN6	-1	0.0379
DCXR	-0.91	0.0183
DDAH1	-1	0.00499
DDRGK1	1.08	0.00257
DDX1	-0.79	0.0291
DDX11	1.24	0.000698
DDX12B	1.65	4.33e-05
DDX12P	1.26	0.00237
DDX20	-0.81	0.0415
DDX28	-1.82	0.00737
DDX46	0.84	0.0185
DDX51	1.07	0.0253
DDX6	-0.9	0.014
DENND4B	0.81	0.0395
DENND6B	1.05	0.0106
DEPDC5	0.96	0.00838
DGCR8	1.02	0.0121
DGKQ	0.94	0.0213
DGUOK	-0.96	0.0102
DHRS7	-1.06	0.0348
DHX34	1.23	0.00129
DHX37	0.96	0.0146
DHX38	0.89	0.0162
DHX40	-1.09	0.00441
DIP2A	0.96	0.00707
DIS3L2	0.91	0.0133
DISP3	0.94	0.041
DLG5	0.76	0.0409
DLL3	-1.19	0.0462
DMAC1	-1.85	0.00205
DMPK	1.14	0.00397
DMTF1	0.9	0.00783
DNAAF2	-0.92	0.019
DNAH1	1.52	0.000131
DNAH10	1.2	0.00431
DNAH17	1.54	0.0291
DNAH2	1.1	0.0354
DNAI1	1.03	0.0328
DNAJA2	-0.82	0.0224
DNAJB1	-0.84	0.0451
DNAJC15	-1.48	0.0104
DNAJC17	1.26	0.00147
DNAJC19	-0.97	0.015
DNAJC8P2	1.81	3.65e-05
DNAL1	-1.14	0.0352
DNASE1	0.98	0.0106
DNASE1L2	1.51	0.0148
DNHD1	0.98	0.0064
DNM1	1.03	0.0052
DNMT1	0.83	0.0193
DNMT3A	0.74	0.0405
DNMT3B	1	0.0191
DNTTIP2	-0.76	0.0399
DOC2A	1.09	0.022
DOCK5	0.8	0.0438
DOCK6	1.16	0.003
DOK1	-0.98	0.0453
DOT1L	1.21	0.00201
DPF3	1.24	0.0258
DPM1	-0.93	0.0194
DPY30	-0.98	0.0135
DR1	-0.87	0.0379
DRD4	1.51	0.0019
DRICH1	1.15	0.00387
DSCAML1	1.28	0.0272
DSPP	2.44	0.00501
DSTN	-1.36	0.00268
DUSP16	-0.75	0.0246
DUSP8P5	1.57	0.00235
DUX4L26	3.1	7.81e-06
DYNC2I1	1.12	0.00178
DYNLL1	-1.47	0.000162
DYNLT1	-1.17	0.00232
DZIP1L	1.52	0.000578
E2F6	-0.92	0.0277
EAPP	-0.91	0.0213
EBF4	0.73	0.0322
EBPL	-1.19	0.0186
ECH1	-0.76	0.0412
ECI1	-0.75	0.0454
EEF1A1	-1.42	7.21e-05
EEF1A1P5	-1.51	0.000504
EEF1B2	-1.46	0.000248
EEF1B2P3	-2.85	0.0218
EEF2	-0.75	0.0175
EGR1	1.72	0.00016
EHBP1L1	1.11	0.00323
EHMT1	0.88	0.0125
EI24	-1.01	0.0168
EIF1	-0.9	0.0165
EIF1B	-0.91	0.0472
EIF2AK1	-0.83	0.0171
EIF2S1	-0.77	0.037
EIF2S2P3	1.74	0.0114
EIF3C	1.09	0.017
EIF3D	-0.79	0.02
EIF3E	-1.41	0.000195
EIF3F	-1.32	0.000707
EIF3H	-0.97	0.0043
EIF3I	-1.18	0.00156
EIF3L	-1.24	0.00183
EIF3M	-1.22	0.00302
EIF4A2	-0.85	0.0165
EIF4A3	-1.03	0.00484
EIF4B	-0.69	0.0374
EIF4E	-0.9	0.0112
EIF4G2	-0.73	0.0253
EIF5A	-1.12	0.00274
EIF5B	0.71	0.0432
ELOB	-1.32	0.00185
ELOC	-1.14	0.0161
ELOF1	-0.96	0.0242
EMC4	-1.07	0.0172
EME2	1.14	0.00401
ENAH	0.72	0.0481
ENGASE	0.94	0.0144
ENO1	-0.94	0.00672
ENSG00000179342	2.03	0.0063
ENSG00000214248	1.86	0.0183
ENSG00000215097	1.55	0.00608
ENSG00000218175	-2.35	0.0181
ENSG00000218426	-1.7	0.00717
ENSG00000218682	1.54	0.0333
ENSG00000223599	1.43	0.0157
ENSG00000224415	1.72	0.00102
ENSG00000226180	1.54	0.017
ENSG00000228335	1.35	0.0184
ENSG00000231615	1.59	0.0127
ENSG00000231744	1.78	0.0472
ENSG00000232499	1.38	0.00799
ENSG00000233230	2.2	0.0217
ENSG00000235672	1.77	0.00576
ENSG00000237268	1.34	0.00598
ENSG00000237788	1.77	0.00653
ENSG00000242588	1.07	0.00479
ENSG00000242593	1.91	0.0158
ENSG00000244313	-0.98	0.0444
ENSG00000244480	0.71	0.049
ENSG00000248540	-1.77	0.049
ENSG00000250461	1.81	8.8e-05
ENSG00000253223	1.84	0.019
ENSG00000257607	1.6	0.0174
ENSG00000257674	1.78	0.0015
ENSG00000257954	1.95	0.000248
ENSG00000258500	2.02	0.0161
ENSG00000258732	1.53	0.000912
ENSG00000259006	2.25	6.93e-05
ENSG00000259993	2	0.00016
ENSG00000260121	1.52	0.0122
ENSG00000260144	0.82	0.0443
ENSG00000260211	1.28	0.0468
ENSG00000261635	2.24	1.19e-05
ENSG00000261819	1.91	0.000575
ENSG00000262528	1.53	0.00465
ENSG00000267749	1.6	0.00139
ENSG00000269069	1.54	0.000504
ENSG00000269374	-1.18	0.027
ENSG00000269954	1.01	0.0233
ENSG00000272054	1.61	0.0496
ENSG00000272491	1.69	0.0271
ENSG00000273175	1.29	0.0225
ENSG00000277476	1.28	0.00173
ENSG00000278931	1.21	0.00341
ENSG00000279072	1.11	0.0102
ENSG00000279726	0.88	0.0326
ENSG00000280029	1.59	0.00091
ENSG00000280287	2.41	0.000175
ENSG00000284934	1.05	0.0302
ENSG00000285531	1.99	0.0322
ENSG00000285756	0.72	0.0414
ENSG00000287168	1.71	0.0175
ENSG00000287329	1.64	0.0144
ENSG00000290385	1.43	0.0149
ENSG00000290823	1.4	0.0084
ENSG00000290832	1.22	0.0109
ENSG00000290921	1.07	0.0193
ENSG00000291068	1.04	0.00619
ENSG00000291175	1.17	0.00348
ENSG00000291178	1	0.00544
ENSG00000291201	1.05	0.00178
ENSG00000291202	1.05	0.00411
ENSG00000291208	1.08	0.00333
ENSG00000291215	1.05	0.00313
ENSG00000291224	1.47	0.00499
ENSG00000291225	1.26	0.0051
ENSG00000291264	1.55	0.00918
EP400	0.88	0.0135
EPCAM	0.98	0.0147
EPS8L2	1.47	0.0059
ERC1	0.9	0.00936
ERC2	1.35	0.037
ERGIC3	-0.8	0.0348
ERH	-1.46	0.00037
ERICH1	1.59	0.000359
ERLEC1	-1.07	0.021
ESD	-1.03	0.00916
ESPL1	0.93	0.0279
ETF1	-1.04	0.00891
ETHE1	-1.01	0.0395
EVC	0.94	0.0069
EVL	1.03	0.00637
EXOC5	-0.73	0.049
FABP5P9	1.72	0.00338
FAM120B	0.64	0.0439
FAM133B	0.85	0.0132
FAM133CP	1.7	0.00298
FAM162A	-1.33	0.0468
FAM168B	-0.92	0.0114
FAM193A	1.03	0.00709
FAM193B	0.86	0.0206
FAM200C	-1.45	0.0141
FAM21EP	0.98	0.0103
FAM21FP	1.03	0.0304
FAM229B	-1.19	0.0352
FAM27E3	2.07	0.000199
FAM50A	1.09	0.00276
FANCA	1.03	0.00825
FANCF	-1.02	0.0069
FAU	-1.54	9.04e-05
FBF1	1.07	0.0366
FBL	-0.94	0.02
FBRSL1	1.33	0.000747
FBXL19	0.95	0.0275
FBXL3	-1.32	0.00393
FBXL5	-0.74	0.0498
FBXL7	0.9	0.0143
FBXO3	-0.92	0.0192
FBXO44	1.03	0.00829
FBXO5	-1.03	0.0254
FBXO7	-0.88	0.0135
FCGBP	1.46	0.011
FCHO1	1.53	0.00218
FCHSD1	0.9	0.0189
FEM1B	-0.8	0.0361
FGD5-AS1	-0.96	0.0109
FH	-0.98	0.00889
FHAD1	1.12	0.0377
FHIP2B	1	0.0102
FIGLA	2.24	0.0258
FIGNL2	1.16	0.00796
FKBP11	0.84	0.0362
FKBP1A	-0.85	0.0242
FKBP3	-0.97	0.0219
FKBPL	-1.32	0.043
FLACC1	1.44	0.0436
FLCN	0.9	0.0164
FLII	0.9	0.014
FMN1	0.8	0.037
FNBP4	0.84	0.0153
FOS	0.91	0.00905
FOSB	1.54	0.000575
FOXD4L3	2.2	0.000891
FOXD4L4	1.8	0.000218
FOXD4L5	1.84	0.00793
FOXN2	-1.16	0.0426
FOXN4	1.27	0.0382
FPGT	-1.51	0.0338
FTCD	1.1	0.049
FTH1	-1.03	0.00298
FTH1P16	1.84	0.000248
FTH1P23	1.39	0.0378
FTH1P3	1.79	0.00016
FTL	-1.04	0.00849
FUNDC2	-0.88	0.0358
FYCO1	0.84	0.0121
FYTTD1	-0.88	0.04
GABARAP	-1.32	0.00226
GABARAPL2	-1.36	0.00133
GABBR1	0.97	0.00858
GABPB2	1	0.0204
GADD45GIP1	-0.8	0.0437
GAK	0.83	0.0213
GAL	-0.95	0.0179
GAL3ST2	1.63	0.00781
GAPDH	-1.15	0.00235
GARIN1A	1.12	0.043
GARS1	-0.79	0.0204
GAS8	1.42	0.000699
GBA1LP	0.93	0.00908
GCH1	-1.37	0.000242
GCLM	-1.19	0.044
GCNA	1.68	0.000184
GDE1	-1.28	0.0229
GDI2	-1.12	0.00172
GDPD3	1.18	0.0383
GET3	-0.99	0.0129
GGA1	1.12	0.00515
GGA3	0.83	0.0322
GGCT	-1.96	0.0357
GGT7	0.72	0.0475
GHITM	-1.07	0.00814
GIGYF1	1.38	0.000497
GIGYF2	0.82	0.0132
GINM1	-1.18	0.0298
GIPR	0.95	0.0395
GLIPR2	-1.05	0.0341
GLO1	-1.73	0.000148
GLRX	-1.54	0.00465
GLUD1	-0.77	0.0287
GMFB	-1.04	0.0193
GMIP	0.91	0.032
GMPR2	-0.76	0.0464
GNAI3	-0.8	0.024
GNB2	-0.87	0.015
GNB3	1.42	0.0015
GNB4	-1.29	0.0205
GNE	-0.74	0.0316
GNG11	-1.44	0.0146
GNMT	0.95	0.0472
GNPDA1	-1.53	0.000571
GOLGA2P5	1.07	0.00402
GOLGA3	0.99	0.00737
GOLGA6A	2.36	0.000248
GOLGA6B	2	2.51e-05
GOLGA6L10	2.14	0.0101
GOLGA6L17P	2.14	0.00037
GOLGA6L3P	2.15	0.000581
GOLGA6L4	1.93	0.00165
GOLGA6L5P	2.47	2.32e-07
GOLGA6L9	1.71	0.000131
GOLGA7	-1.14	0.00641
GOLGA8A	1.45	0.000218
GOLGA8B	1.37	0.000372
GOLGA8H	1.45	0.000318
GOLGA8M	1.65	9.65e-05
GOLGA8N	1.26	0.0132
GOLGA8O	1.58	0.00544
GOLGA8Q	1.5	0.0352
GOLGA8R	1.97	2.09e-06
GOLGA8T	1.6	0.00846
GOLGA8UP	1.31	0.0471
GOLPH3	-0.8	0.0293
GON4L	0.76	0.0256
GPATCH4	0.91	0.0444
GPN3	-1.32	0.00536
GPR173	0.86	0.0309
GPR35	1.19	0.0309
GPR85	-1.46	0.0387
GPRASP1	1.03	0.00916
GPSM1	0.77	0.043
GPT	1.3	0.031
GPX1	-1.31	0.0228
GPX3	-1.42	0.0246
GPX4	-0.96	0.0225
GRB2	-0.85	0.0398
GREB1	0.74	0.0453
GRID2IP	1.33	0.0104
GRIN1	0.79	0.0467
GRIPAP1	1.06	0.00517
GSDMB	1.42	0.00184
GSE1	1.06	0.00986
GSK3A	-0.84	0.029
GSTM2	1.07	0.00153
GSTM3	-0.91	0.0225
GSTO1	-1.39	0.0013
GSTP1	-1.24	0.000868
GTF2A2	-1.37	0.00497
GTF2B	-1.5	0.00117
GTF2H5	-1.36	0.00484
GTF3A	-1.02	0.0181
GTF3C6	-1.03	0.0196
GUSBP1	0.87	0.0175
GUSBP11	1.02	0.0132
GUSBP19	1.32	0.0462
GUSBP9	1.14	0.00521
GYG1	-1.29	0.0139
H1-10	-0.83	0.0284
H1-2	-0.95	0.00829
H1-5	-0.94	0.0181
H2AC13	-1.16	0.0144
H2AC25	-1.13	0.00376
H2AC4	-0.99	0.0409
H2AC6	-0.95	0.00589
H2AZ1	-1.12	0.00577
H2AZ2	-0.89	0.0253
H2BC12	-0.81	0.00846
H2BC17	-0.89	0.00908
H2BC4	-0.7	0.0444
H2BC6	-0.66	0.0444
H2BC9	-0.74	0.024
H2BP1	0.92	0.0209
H3-3A	-1.12	0.00609
H3-3B	-0.67	0.0445
H3C11	-0.93	0.00562
H3C2	-1.13	0.00143
H3C6	-0.89	0.0135
H3C7	-0.99	0.00866
H4C11	-1.46	0.0191
H4C2	-1.07	0.00216
H4C3	-1.39	0.00596
H4C5	-0.84	0.00697
H4C8	-0.8	0.0168
HADHA	-0.82	0.0192
HADHB	-0.8	0.036
HAT1	-0.91	0.0498
HAUS2	-1.32	0.0175
HAUS5	1.12	0.0182
HAX1	-1	0.00936
HBP1	-0.95	0.0138
HDAC2	-0.73	0.023
HDAC4	0.8	0.0265
HDAC7	0.77	0.0349
HDDC2	-1.17	0.00712
HDGFL2	0.7	0.048
HEBP1	-1.46	0.0128
HECTD4	0.8	0.0293
HERC2P3	0.81	0.0213
HERC2P9	0.98	0.00975
HEXD	0.73	0.0463
HGFAC	1.34	0.00793
HGH1	0.82	0.0325
HGS	0.84	0.0179
HIBADH	-0.79	0.0379
HIC2	1.08	0.0337
HID1	0.9	0.0114
HIF1A	-0.7	0.0293
HIKESHI	-0.96	0.0368
HINT1	-1.56	0.000239
HIP1R	1.32	0.000777
HLA-L	1.08	0.0179
HMGA1P8	1.32	0.0387
HMGB1P24	2.27	0.00171
HMGCS1	-1.29	0.0104
HMGN1P1	1.2	0.0109
HMGN1P24	1.57	0.027
HMGN2P28	1.89	0.000669
HMGN5	1.32	0.00741
HNRNPA1P16	1.17	0.00702
HNRNPA1P60	1.45	0.0434
HNRNPA1P7	1.06	0.00914
HNRNPA2B1	0.77	0.0296
HNRNPAB	-0.82	0.02
HNRNPC	-0.68	0.0456
HNRNPCP2	-1.45	0.0393
HNRNPCP7	1.21	0.0145
HNRNPF	-0.78	0.024
HNRNPK	-0.91	0.00846
HOOK2	1.18	0.00406
HOXD4	1.21	0.00399
HOXD8	-1	0.0417
HPF1	-1.17	0.0194
HPRT1	-1.08	0.0243
HPX	0.92	0.0405
HSBP1	-1.48	0.0361
HSD17B10	-1.03	0.00889
HSD17B14	0.85	0.0444
HSF4	1.28	0.000578
HSP90AA1	-0.67	0.0452
HSP90AB4P	1.57	0.000463
HSPA8	-1.23	0.00156
HSPB1	-0.81	0.0198
HSPD1	-0.69	0.0445
HTR2B	-0.94	0.0222
HUS1B	1.96	0.0226
HYAL2	-0.92	0.0409
IARS2	-0.94	0.031
IDUA	1.16	0.00091
IER2	0.98	0.0349
IFFO1	1	0.00488
IFI27L2	-1.22	0.013
IFIT5	-1.36	0.0444
IFITM2	-1.08	0.00587
IFITM3	-0.95	0.0469
IFITM3P1	0.96	0.0372
IFITM3P3	2.11	0.00225
IFNGR2	-0.89	0.0269
IFT122	0.72	0.0317
IFT140	0.89	0.0121
IFT172	0.76	0.0342
IFT22	-1.11	0.00619
IFT25	-1.1	0.0231
IGFBPL1	-1.11	0.0411
IGHMBP2	0.79	0.0254
IGHV3-36	-2.27	0.0102
IGSF9B	0.93	0.0183
IKBKB	0.97	0.00541
IL18BP	1.17	0.00544
ILF2	-0.99	0.00605
ILF3	0.83	0.0156
IMPDH1P5	1.1	0.0221
IMPDH1P8	1.32	0.0102
INCENP	1.21	0.00204
INF2	1.08	0.0038
ING2	-1.03	0.0449
ING5	1.03	0.00676
INSRR	1.21	0.00164
INTS1	0.85	0.0168
INTS11	0.98	0.0126
INTS3	0.92	0.00747
INVS	0.66	0.0387
IPO5	-0.81	0.0322
IQCE	0.84	0.0175
IQCN	1.57	0.000169
IQGAP3	1.22	0.00369
IQSEC3	1.15	0.0176
ISCA1	-1.25	0.0162
ISOC1	-1.02	0.0111
ISOC2	-0.95	0.0451
ITGA2B	1.14	0.00939
ITPR3	1.43	0.000403
ITSN1	0.97	0.00501
ITSN2	0.76	0.0343
JAG2	1.39	0.000575
JAGN1	-1	0.0385
JAKMIP3	2.12	0.00757
JOSD1	-1.41	0.00736
JPT1	-0.83	0.0254
KALRN	1.05	0.00366
KANTR	0.91	0.048
KARS1	-0.82	0.0163
KAT2A	0.9	0.023
KATNIP	1.02	0.00482
KBTBD4	-0.84	0.0458
KBTBD6	-0.86	0.0388
KCNQ1OT1	1.09	0.0336
KCNT1	1.13	0.003
KCTD19	1.25	0.027
KCTD21-AS1	1.49	0.037
KDELR2	-1.04	0.0484
KDM4B	0.89	0.022
KDM6B	0.78	0.0487
KEL	1.24	0.0311
KIAA1191	-0.8	0.0237
KIAA1614	1.45	0.000461
KIF18B	1.04	0.0238
KIF26A	0.83	0.039
KIF5A	0.8	0.0235
KIF7	1.45	0.000588
KIFC2	1.43	0.000224
KLHDC2	-0.95	0.0214
KLHDC3	-0.96	0.00584
KLHDC4	0.94	0.0226
KLHL11	-0.94	0.0439
KLHL13	-1.16	0.00597
KLHL23	-0.94	0.0206
KLHL24	-0.96	0.0128
KLHL3	0.92	0.015
KLHL5	-0.7	0.0411
KLHL7	-0.83	0.0447
KLHL9	-1.08	0.0221
KMT2B	1.07	0.00537
KMT2D	0.93	0.0122
KMT5A	0.81	0.0388
KNDC1	1.12	0.00432
KRBA1	0.76	0.0464
KRI1	1.3	0.000472
KRT10	-1.39	0.000482
KRT17P8	2.77	0.00674
KRT18P15	2.08	0.00736
KRT18P31	1.22	0.00849
KRT18P33	1.76	0.02
KRT18P37	1.51	0.00912
KRT18P5	1.75	0.00113
KRT18P6	2.95	0.00387
KRT8P15	2.02	1.34e-05
KRT8P33	1.97	3.27e-06
KRT8P36	1.59	0.00592
KRT8P39	1.92	0.000182
KRT8P4	1.26	0.0495
KRT8P42	1.92	0.00961
KRT8P46	1.16	0.00653
KRT8P50	1.9	8.99e-05
KRT8P52	1.76	0.0402
KRTAP5-9	1.41	0.0119
KRTAP5-AS1	1.25	0.003
KRTCAP3	1.26	0.0162
KSR1	1.02	0.00424
KYAT3	-1.25	0.000932
LAG3	1.14	0.0291
LAGE3	-1.53	0.0164
LAMA5	0.87	0.0143
LAMTOR2	-1.37	0.000602
LAMTOR5	-1.53	0.00154
LANCL1	-0.72	0.0479
LARP6	-0.94	0.0312
LAS1L	0.88	0.0229
LBH	-0.89	0.0234
LCMT2	-1.09	0.0186
LDHA	-1.27	0.00106
LDHB	-1.62	0.0445
LDLR	0.75	0.041
LENG8	1.23	0.000602
LGALS1	-1.23	0.0069
LGALS3	-1.76	0.0359
LGALSL	-1.27	0.0199
LIG1	0.96	0.0124
LIMS1	-0.95	0.0144
LIN7C	-0.88	0.0284
LINC00174	1.22	0.00634
LINC00265	0.99	0.00462
LINC00342	1.37	0.0482
LINC00471	1.66	0.0284
LINC01001	1.31	0.0205
LINC01002	1.25	0.00647
LINC01347	1.37	0.00242
LINC02249	1.33	0.0043
LINC02604	0.92	0.0468
LINC02614	1.27	0.0345
LINC02887	1.22	0.0269
LINC03009	0.96	0.0219
LINC03051	1.35	0.00298
LITAF	-1.22	0.00117
LIX1L	-0.75	0.0394
LMBRD1	-0.95	0.0352
LMNA	0.76	0.0287
LMNTD2-AS1	1.53	0.036
LMTK3	1.03	0.0199
LRCH4	0.92	0.0187
LRIF1	-0.87	0.0161
LRP2BP	1.03	0.0284
LRPPRC	-0.95	0.0195
LRRC37A	1.44	0.000392
LRRC37A17P	1.32	0.00154
LRRC37A2	0.93	0.00662
LRRC37A3	0.92	0.00562
LRRC37A4P	1.14	0.00141
LRRC42	-0.89	0.0363
LRRC43	1.31	0.0149
LRRC45	0.92	0.0238
LRRC56	1.24	0.0205
LRRC58	-0.94	0.0438
LRRC71	1.22	0.0149
LRRFIP1P1	1.07	0.0347
LRRIQ1	1.1	0.0468
LRRK1	0.95	0.0182
LRSAM1	0.73	0.0316
LSM2	-1.34	0.00947
LSM3	-1.46	0.00697
LSM5	-0.99	0.0153
LSM7	-1.29	0.00171
LTA4H	-0.82	0.0402
LTBP3	0.73	0.0331
LTBP4	0.94	0.00827
LUC7L	0.98	0.00653
LUC7L3	1.52	1.93e-05
LY6S-AS1	1.1	0.0101
LYN	-0.74	0.031
LYPLA1	-1.25	0.0134
LYRM2	-1.68	0.00701
LZTS3	1.04	0.0196
MAD2L1	-1.99	0.0144
MAGEA12	-0.99	0.00727
MAGEA3	-1.21	0.00185
MAGEA6	-1.26	0.00253
MAGED2	-0.79	0.0405
MAGI1	0.87	0.0155
MAGI2	0.84	0.0213
MAGOH	-0.88	0.0266
MAGT1	-0.89	0.0408
MAIP1	-1.3	0.0216
MALAT1	1.13	0.00142
MALSU1	-1.26	0.0128
MALT1	-0.91	0.0436
MAMDC4	1.37	0.00116
MAN2A2	0.76	0.0326
MAN2C1	0.92	0.0102
MAP1LC3B	-0.87	0.0181
MAP3K10	0.89	0.0359
MAP3K12	0.92	0.0117
MAP3K14	1.14	0.00515
MAP3K6	0.87	0.0248
MAP7	1.19	0.0015
MAPK12	1.18	0.00272
MAPK13	1.68	0.0225
MAPK15	1.21	0.0411
MAPK6	-0.89	0.0246
MAPK8IP3	1.38	0.000553
MAPKBP1	0.83	0.0174
MARCKSL1	-1.03	0.00868
MAST1	1.04	0.00851
MAST2	1.04	0.0039
MAT2B	-1.45	0.00101
MATN3	-1.2	0.0468
MAZ	-0.68	0.0406
MCF2L	1.02	0.0101
MCF2L2	0.94	0.0197
MCFD2	-1.09	0.0352
MCM3AP	0.74	0.0359
MCTS1	-1.24	0.00349
MCUR1	-0.9	0.0276
MDH1	-1.32	0.00091
MDH2	-0.83	0.0181
ME2	-0.96	0.0175
MEA1	-0.81	0.0443
MEAF6	-0.78	0.0479
MECP2	0.76	0.0462
MED12	0.81	0.0172
MED15	0.79	0.0312
MED25	0.82	0.0221
MED27	-0.81	0.0376
MED29	-1.07	0.0129
MED30	-1.49	0.0146
METTL22	0.85	0.0293
METTL5	-1.3	0.00653
METTL9	-1.28	0.00401
MFAP1P1	2.71	0.00105
MGAT4A	-1.44	0.0489
MGST3	-1.66	0.000613
MIB2	0.98	0.027
MICAL1	0.88	0.0162
MICAL3	1.01	0.0105
MICALL1	0.93	0.0248
MICALL2	1.2	0.00371
MIEN1	-1.2	0.00888
MIF	-1.67	0.000612
MIGA2	0.9	0.0339
MINK1	1.23	0.00106
MIRLET7BHG	1.11	0.0104
MKKS	-1.31	0.0239
MKRN5P	0.88	0.0209
MLLT11	-1.03	0.00376
MMADHC	-1.14	0.00866
MMD	-0.85	0.0336
MMP25-AS1	1.67	0.00596
MOAP1	-1.34	0.0035
MOB1A	-1.17	0.00406
MOCS2	-1.54	0.00116
MORF4L1	-1.04	0.00392
MORN1	0.96	0.0118
MORN2	-1.42	0.0379
MOV10	0.73	0.0291
MPC2	-1.95	0.000162
MPHOSPH8	1.07	0.0023
MPLKIP	-1.13	0.00753
MRAP2	-1.32	0.0387
MRNIP	0.78	0.037
MROH1	1.25	0.00108
MRPL1	-0.88	0.0446
MRPL13	-1.53	0.00464
MRPL15	-1.89	0.0029
MRPL16	-1.03	0.0393
MRPL18	-1.68	0.0059
MRPL19	-0.99	0.0129
MRPL21	-0.94	0.0293
MRPL3	-1.05	0.0117
MRPL33	-1.38	0.00321
MRPL34	-1.49	0.0358
MRPL44	-1.3	0.0311
MRPL45	-1.09	0.00918
MRPL48	-0.88	0.0464
MRPL51	-0.87	0.043
MRPL54	-1.67	0.00706
MRPL9	-1.16	0.00179
MRPS15	-1	0.036
MRPS16	-0.82	0.0326
MRPS18B	-0.98	0.0232
MRPS18C	-1.21	0.0286
MRPS21	-0.84	0.0399
MRPS23	-0.93	0.0352
MRPS27	-0.91	0.014
MRPS33	-1.16	0.00401
MRPS36	-1.95	0.00107
MRPS7	-0.96	0.00994
MRPS9	-0.88	0.049
MST1	1.07	0.00245
MST1P2	0.94	0.0219
MT-ATP6	2.34	3.07e-07
MT-ATP8	2.43	2.32e-07
MT-CO1	2.29	2.32e-07
MT-CO2	2.18	4.27e-07
MT-CO3	2.08	3.78e-06
MT-CYB	2.22	3.07e-07
MT-ND1	2.28	2.32e-07
MT-ND2	2.25	3.07e-07
MT-ND3	2.13	3.27e-06
MT-ND4	2.3	3.07e-07
MT-ND4L	2.12	3.27e-06
MT-ND5	2.44	2.32e-07
MT-ND6	2.97	3.07e-07
MT-RNR1	2	2.32e-07
MT-RNR2	1.95	2.72e-07
MTATP6P1	2.14	7.56e-06
MTCH2	-0.95	0.0106
MTCL1	1.19	0.00189
MTCL2	0.9	0.0252
MTERF4	1.06	0.00655
MTFMT	-0.94	0.0245
MTHFR	0.92	0.0164
MTMR2	-0.88	0.0158
MTMR6	-0.93	0.0299
MTND2P28	2.5	8.59e-06
MTND4P12	2.1	0.00227
MTPN	-0.72	0.0315
MTSS2	0.79	0.0453
MTX2	-1.12	0.0102
MUC1	1.11	0.00653
MUC20	1.58	0.000197
MYBBP1A	0.8	0.0291
MYCBPAP	1.02	0.016
MYDGF	-0.97	0.038
MYH3	1.77	3.18e-06
MYH7B	2.11	0.00172
MYL12A	-1.55	0.000256
MYL12B	-1.65	4.03e-05
MYL5	1.17	0.0061
MYL6	-0.81	0.0237
MYNN	-1.2	0.00405
MYO15A	1.27	0.0091
MYO15B	1.6	6.5e-05
MYO18A	1.01	0.00553
MYO18B	1.66	0.00619
MYO19	0.86	0.0196
MYO7A	1.16	0.00129
MYO9B	1.03	0.00476
MYT1	0.87	0.0175
MYT1L	1.16	0.00309
MZT2B	-1.01	0.00701
NAA40	0.78	0.0333
NACA	-1.15	0.00155
NADSYN1	0.8	0.016
NAE1	-0.86	0.019
NALF1	0.78	0.0372
NAMPT	-0.89	0.0309
NANOGP5	0.92	0.0409
NANOGP8	1.85	0.00105
NAP1L1	-0.68	0.0447
NAV2	0.92	0.00937
NBEAL2	1.18	0.00148
NBPF10	1.06	0.0134
NBPF11	0.77	0.0237
NBPF12	0.88	0.0102
NBPF14	1.46	0.00394
NBPF15	0.72	0.0326
NBPF20	0.78	0.0277
NBPF25P	0.85	0.0336
NBPF26	1.35	0.000587
NBPF8	1.09	0.00238
NBPF9	0.8	0.0188
NBR2	0.89	0.0387
NCK1	-1.1	0.0235
NCKAP1	-0.74	0.0308
NCLN	0.74	0.0309
NCOA4	-1.2	0.00326
NCOR2	1.08	0.00517
NDOR1	0.92	0.0147
NDRG3	-0.98	0.0118
NDUFA1	-0.96	0.0224
NDUFA12	-1.12	0.00345
NDUFA2	-1.51	0.000661
NDUFA4	-1.93	8.45e-06
NDUFA6	-1.37	0.00392
NDUFA8	-0.98	0.0129
NDUFAB1	-1.89	0.000497
NDUFAF4	-1.47	0.00994
NDUFB1	-1.2	0.00562
NDUFB11	-1.13	0.00638
NDUFB2	-1.08	0.0106
NDUFB3	-1.26	0.0109
NDUFB4	-1.23	0.0052
NDUFB5	-1.09	0.0272
NDUFB6	-1.92	0.000534
NDUFB8	-1.79	0.0161
NDUFB9	-1.56	0.000575
NDUFC1	-1.17	0.025
NDUFC2	-1.58	0.00823
NDUFS3	-0.87	0.0161
NDUFS4	-1.02	0.00897
NDUFS5	-1.07	0.00526
NDUFS6	-0.85	0.037
NEDD8	-1.48	0.000946
NEIL1	1.07	0.0068
NENF	-1.19	0.0071
NEPRO	-0.76	0.0391
NEURL1	1.03	0.0253
NEURL4	0.86	0.0242
NFASC	0.77	0.0463
NFATC2IP	1.07	0.00605
NFIL3	-1.23	0.0239
NFYB	-1.17	0.00528
NHP2	-0.83	0.0263
NICOL1	-1.19	0.039
NIF3L1	-0.88	0.0445
NIFK	-0.83	0.0281
NINL	1.47	0.000463
NIPA2	-1.42	0.0169
NIPSNAP2	-0.79	0.0468
NIPSNAP3A	-1.19	0.0205
NISCH	0.96	0.00786
NKTR	1.21	0.00117
NLGN2	0.76	0.0204
NLRC5	1.07	0.00369
NMB	-1.58	0.0335
NMD3	-0.97	0.0184
NOA1	-1.03	0.00422
NOL11	-0.83	0.0468
NOL3	1.57	0.000381
NOM1	1.17	0.000987
NOP10	-1.01	0.0084
NORAD	-1.2	0.00381
NOS1AP	1.38	0.00432
NPC2	-1.06	0.027
NPEPPSP1	1.14	0.0043
NPHP4	0.87	0.0336
NPIPA2	1.4	0.0293
NPIPA5	0.99	0.0471
NPIPB11	1	0.00218
NPIPB12	0.91	0.0144
NPIPB3	0.95	0.0028
NPIPB4	0.7	0.0383
NPIPB5	0.88	0.00606
NPM1P37	1.61	0.023
NPM2	1.93	0.00838
NQO1	-1.35	0.00908
NRAS	-0.74	0.0439
NRBP2	1.66	0.000218
NREP	-0.95	0.0104
NSA2	-1.01	0.00905
NSD2	0.73	0.0423
NSMCE3	-1.18	0.0319
NSRP1P1	1.62	0.00216
NSUN5P1	0.72	0.0406
NSUN5P2	0.77	0.0322
NT5C2	-0.71	0.036
NTAN1	-0.98	0.0165
NTAQ1	-1.15	0.0104
NTPCR	-0.83	0.0468
NTRK1	0.8	0.0205
NUDCD2	-1.81	0.00218
NUDCP1	2.05	2.51e-05
NUDCP2	1.79	0.000553
NUMA1	0.78	0.0356
NUP37	-1.25	0.00919
NUS1	-1.05	0.0232
NXT2	-1.18	0.0173
OARD1	-1.03	0.0225
OAT	-1.12	0.00559
OAZ1	-1.07	0.00641
OAZ2	-0.89	0.0298
OBSCN	1.62	6.15e-05
OBSL1	0.97	0.0109
OCIAD2	-0.95	0.037
OCLNP1	1.13	0.00577
ODAD1	2.03	0.00195
ODAD4	1.07	0.0235
ODC1	-1.19	0.00161
ODF2	1.12	0.00301
OLA1	-1.17	0.00179
ORC4	-0.91	0.0275
OSBPL5	0.83	0.0276
OSBPL7	1.05	0.00768
OSGIN2	-1	0.0482
OST4	-1.14	0.00501
OSTC	-1.75	0.00179
OSTM1	-1.2	0.0265
OTUD6B	1.01	0.0218
OXR1	-1.99	0.0136
P3H3	0.68	0.0432
PA2G4P4	1.4	0.00358
PABPC1	-0.9	0.00739
PABPC1L	1.19	0.00106
PABPN1	1.19	0.00105
PAFAH1B3	-1.19	0.00232
PAICS	-0.89	0.0265
PAIP1	-1.22	0.00237
PAIP2	-1.22	0.00231
PALM3	1.9	0.0242
PANX2	1.07	0.0498
PAPSS1	-0.86	0.0171
PAQR6	1.07	0.0103
PARD3B	0.84	0.0142
PARK7	-1.33	0.000581
PASK	1.15	0.00497
PATJ	0.84	0.0177
PAXIP1	0.77	0.0479
PBK	-1.42	0.0243
PCBD1	-1.1	0.00316
PCBP1	-0.74	0.0357
PCBP2	-0.94	0.00908
PCDHA10	1.12	0.0079
PCDHA11	1.37	0.00128
PCDHA12	0.88	0.0106
PCDHA13	1.14	0.00381
PCDHA5	1.13	0.00429
PCDHA6	0.92	0.0184
PCDHA7	0.85	0.036
PCDHA9	0.97	0.0228
PCDHB11	1.08	0.00129
PCDHB13	0.79	0.016
PCDHB15	0.8	0.0171
PCDHB18P	1.04	0.00653
PCDHB5	1.18	0.00111
PCDHB8	0.76	0.0232
PCDHGA10	1.19	0.0023
PCDHGA11	1.3	0.0028
PCDHGA12	1.74	9.65e-05
PCDHGA2	1.34	0.00402
PCDHGA3	1.23	0.0272
PCDHGA5	1.27	0.00847
PCDHGA6	1.05	0.0171
PCDHGA8	1.13	0.00521
PCDHGA9	1.08	0.00459
PCDHGB1	1.07	0.028
PCDHGB3	1.09	0.0169
PCDHGB6	1.11	0.00846
PCDHGB8P	1.22	0.00829
PCDHGC5	1.13	0.0339
PCGF3	0.9	0.0155
PCLO	0.82	0.0248
PCNA	-1.58	0.00173
PCNT	1.26	0.000572
PCOLCE-AS1	0.91	0.04
PCSK4	1.56	0.000945
PCSK7	0.82	0.0179
PDCD10	-1.16	0.00225
PDCD2	-1.02	0.0286
PDCL3P6	1.85	0.00641
PDE4DIPP2	1.12	0.00305
PDE6B-AS1	1.06	0.00712
PDE6D	-1.1	0.0463
PDE9A	0.77	0.0272
PDHB	-0.69	0.0499
PDIA2	1.6	0.00107
PDK4	-1.55	0.0084
PDLIM7	0.99	0.00918
PDPR	0.67	0.049
PDZD7	1.28	0.0416
PEA15	-0.88	0.0226
PEAR1	0.93	0.0198
PEBP1	-1.15	0.00233
PEG10	-0.78	0.021
PELI1	-0.93	0.0209
PELP1	0.92	0.0107
PEPD	-0.8	0.0235
PET100	-1	0.0464
PEX12	-1.55	0.0361
PEX19	-1.1	0.0102
PFAS	0.82	0.0288
PFDN4	-1.41	0.0059
PFN1	-0.95	0.00498
PFN2	-0.81	0.0362
PGAM1	-0.78	0.0468
PGAM1P10	2.2	0.0155
PGGHG	1.27	0.00107
PGK1	-1.02	0.00864
PGS1	0.81	0.0326
PHB1	-1.13	0.00206
PHB1P7	2.16	0.00307
PHB2	-0.92	0.00514
PHC1	1	0.00961
PHF5A	-2.07	0.00302
PHKG2	0.79	0.0276
PHLDB1	0.9	0.013
PHRF1	1.31	0.000682
PHYH	-0.8	0.0314
PI4KAP1	0.9	0.0126
PICK1	0.8	0.019
PIDD1	1.18	0.00517
PIEZO1	0.92	0.0183
PIGA	-1.92	0.0402
PIP4P2	-0.91	0.0293
PIP5KL1	1.1	0.0245
PITHD1	-1.22	0.0103
PITPNM2	0.81	0.0463
PKD1	1.3	0.000759
PKD1P3	0.91	0.0132
PKD1P4	1.31	0.000592
PKD1P5	0.88	0.0437
PKIA	-1.41	0.0159
PKMP5	1.83	0.0472
PLA2G6	1.13	0.00373
PLCD4	0.88	0.0144
PLCG1	0.84	0.0161
PLD2	0.96	0.0124
PLEC	1.03	0.00553
PLEKHD1	0.99	0.0284
PLEKHG2	0.87	0.0149
PLEKHG4	0.79	0.0179
PLEKHG4B	1.28	0.00392
PLEKHG5	1.27	0.00099
PLEKHH1	1.19	0.00316
PLEKHM1	0.87	0.0101
PLEKHO2	1.04	0.0382
PLGRKT	-1.57	0.00896
PLIN2	-0.77	0.0495
PLIN4	1.86	0.000571
PLK2	-0.92	0.00516
PLN	-1.42	0.00226
PLRG1	-0.97	0.0179
PLS3	-1.15	0.0103
PLXNA1	0.81	0.017
PLXNA3	0.97	0.00608
PLXNB1	1.08	0.00606
PLXNB2	0.75	0.0286
PLXNB3	1.28	0.00388
PMAIP1	-1.34	0.0458
PMFBP1	1.4	0.000368
PMS2P3	0.84	0.0164
PMS2P4	0.95	0.00768
PMVK	-1.13	0.0445
PNCK	1.06	0.0213
PNISR	1.01	0.00465
PNKP	0.93	0.00589
PNN	1.03	0.0057
PNPLA4	-1.48	0.0291
PNPLA6	0.75	0.019
PNPLA7	1.47	0.000147
PNPLA8	-0.93	0.0322
PNRC1	-0.78	0.0323
POLB	-1.02	0.0129
POLD1	0.88	0.0122
POLDIP2	-0.79	0.0192
POLE	1.25	0.00125
POLR2B	-0.76	0.0413
POLR2C	-0.95	0.0161
POLR2G	-1.22	0.00393
POLR2I	-1.06	0.0209
POLR2J	-0.99	0.00741
POLR2J4	1.26	0.000927
POLR2K	-1.58	0.000551
POLR3E	0.76	0.0375
POLRMT	0.79	0.0413
POMP	-1.47	0.000461
POP4	-1.19	0.0338
POP7	-1.44	0.0161
POPDC3	-1.03	0.0457
POTEE	1.42	0.00692
POTEG	1.08	0.00362
POTEH	1.48	0.000358
POU2F1	0.88	0.0135
POU5F2	1.33	0.0109
PPA1	-1.61	0.000777
PPA2	-1.11	0.00908
PPCS	-1.61	0.00234
PPFIA1	0.7	0.0432
PPFIA3	1.15	0.00329
PPFIA4	1.72	0.000193
PPIA	-1.06	0.00327
PPIAP22	-0.82	0.0356
PPIL2	0.89	0.0111
PPIL3	-1.2	0.00829
PPIP5K1	1.13	0.00495
PPP1CA	-0.76	0.0291
PPP1CB	-0.94	0.0119
PPP1CC	-1.14	0.00304
PPP1R12B	0.91	0.0103
PPP1R12C	0.97	0.00777
PPP1R13L	1.11	0.0179
PPP1R14B	-0.93	0.0211
PPP1R14BP3	1.25	0.0254
PPP1R2	-0.82	0.0321
PPP2CB	-1.07	0.00399
PPP2R1A	-0.75	0.0287
PPP2R3C	-0.95	0.0356
PPP4C	-0.73	0.0453
PPP4R2	-0.78	0.0372
PPP6C	-0.99	0.0149
PPP6R2	1.08	0.0063
PPT1	-1.08	0.0394
PRAM1	1.87	0.0367
PRCP	-1.06	0.0229
PRDM10	0.84	0.039
PRDM15	0.94	0.0169
PRDX1	-1.45	0.000572
PRDX2	-1.36	0.000671
PRDX3	-1.61	0.000463
PRDX5	-1.03	0.00603
PRDX6	-1.01	0.00737
PRELID1	-1.07	0.00569
PRELID1P4	1.51	0.0224
PRELID3B	-1.65	0.000301
PREPL	-0.75	0.0403
PRKACA	-0.73	0.043
PRKAR2B	-0.85	0.0401
PRKCG	1.02	0.0141
PRKRA	-1.02	0.00529
PRKRIP1	0.89	0.0158
PRKXP1	1.5	0.0068
PROCA1	1.37	0.0141
PROM2	1.55	0.00116
PROS1	-1.04	0.0435
PROSER3	0.92	0.0259
PRPF19	-0.75	0.0317
PRPF3	0.86	0.00779
PRPF38B	1.06	0.00402
PRPF40B	0.97	0.00779
PRPH	0.92	0.048
PRR12	0.97	0.0105
PRRC2C	0.66	0.0444
PRSS3	-0.8	0.0291
PRX	0.83	0.0181
PRXL2C	-1.49	0.0112
PSD	0.87	0.0446
PSD2	1.12	0.0192
PSMA3	-1.14	0.00597
PSMA4	-1.08	0.00686
PSMA5	-1.04	0.00891
PSMA6	-1.52	0.0338
PSMA7	-1.11	0.00262
PSMB1	-1.5	0.000854
PSMB2	-1.06	0.00358
PSMB3	-1.22	0.00307
PSMB4	-1.26	0.00136
PSMB5	-1.34	0.000667
PSMB6	-1.63	0.000606
PSMB7	-0.98	0.00521
PSMC2	-0.85	0.0278
PSMC3	-0.88	0.0147
PSMD10	-1.08	0.0297
PSMD13	-0.84	0.0297
PSMD14	-1.01	0.0108
PSMD4	-0.77	0.0229
PSMD5	-1.08	0.0483
PSMD6	-0.74	0.0457
PSMD7	-0.74	0.0404
PSMD8	-1.03	0.00465
PSME1	-0.79	0.0444
PSMG1	-0.94	0.0486
PSMG2	-0.97	0.0264
PSMG3	-1.58	0.0244
PSPC1	0.91	0.0106
PTDSS1	-0.79	0.0463
PTDSS2	0.77	0.04
PTGES3	-1.33	0.000461
PTMAP1	1.95	0.0306
PTMS	1.05	0.00307
PTOV1-AS2	1.76	0.000497
PTP4A2	-0.9	0.0329
PTPN11P1	1.29	0.0434
PTPN23	0.81	0.0323
PTPN6	1.79	0.00326
PTPN9	-0.78	0.0265
PTPRS	0.68	0.0431
PTRHD1	-1.62	0.00939
PUS3	-2.03	0.000875
PYCR1	-0.78	0.0421
PYROXD2	1	0.0407
RAB11A	-1.57	0.00116
RAB11FIP3	0.97	0.00908
RAB18	-0.96	0.00934
RAB1A	-0.8	0.0192
RAB1B	-0.98	0.0133
RAB22A	-0.79	0.0397
RAB23	-0.93	0.0318
RAB29	-0.87	0.0369
RAB2A	-1.01	0.009
RAB31	-1.15	0.0242
RAB32	-1.58	0.0163
RAB33A	-1.6	0.0402
RAB40A	1.47	0.0191
RAB40AL	1.75	0.000162
RAB5B	-0.91	0.0108
RAB6A	-0.78	0.0195
RAB7A	-0.73	0.043
RABEP2	1.18	0.0161
RABGGTB	-0.87	0.0395
RABL6	0.82	0.02
RAC1	-0.82	0.0231
RACK1	-1.17	0.00117
RAD21	-0.92	0.00584
RAD52	1.28	0.00216
RAD54L	0.95	0.0445
RAD9A	0.94	0.0316
RADIL	0.83	0.036
RAI1	0.81	0.0239
RAMP1	-0.8	0.0444
RAN	-1.22	0.00424
RANBP10	0.83	0.0421
RANBP6	-1.05	0.023
RAP1B	-1.09	0.00456
RAP1GAP2	1.02	0.00641
RAPGEFL1	0.85	0.0437
RASA4B	0.81	0.0201
RASA4DP	1.26	0.00172
RASGRP2	0.82	0.0404
RBBP4	-0.73	0.0387
RBBP7	-0.88	0.0147
RBIS	-1.15	0.00541
RBM15	0.78	0.0354
RBM17P4	1.13	0.0499
RBM18	-0.91	0.0361
RBM19	1.23	0.00148
RBM20	0.89	0.0108
RBM25	1.6	1.8e-05
RBM28	0.8	0.0232
RBM33	0.98	0.00596
RBM39	0.9	0.00994
RBM6	1.04	0.00309
RBP1	-0.92	0.00819
RBX1	-1.55	0.00203
RCHY1	-1.56	0.0275
RCN2	-1	0.0316
RECQL	-0.81	0.0341
RECQL4	0.83	0.042
RECQL5	0.79	0.0259
RELT	0.92	0.04
RENBP	0.98	0.0257
RERE	0.71	0.04
RGL3	1.26	0.00341
RGS11	1.09	0.0121
RGS2	-1.11	0.00516
RGS4	-0.7	0.0443
RGS5	-0.89	0.00509
RHBDF1	0.88	0.02
RHEB	-1.13	0.00165
RHOC	-1.1	0.00344
RHOQ	-0.77	0.043
RHOT2	0.91	0.00974
RHPN1	1.24	0.00301
RIDA	-1.59	0.0314
RILPL1	0.82	0.0339
RIMBP2	0.83	0.0299
RIPK2	-1.04	0.0445
RLIG1	-1.41	0.0128
RMND5A	-0.85	0.019
RNA5-8SN4	2.34	0.00307
RNF11	-1.01	0.0103
RNF113A	-1.48	0.0302
RNF123	0.73	0.0383
RNF141	-1.24	0.0322
RNF2	-0.94	0.0139
RNF207	1.25	0.0254
RNF208	-1.18	0.0458
RNF213	1.01	0.00392
RNF213-AS1	1.09	0.00629
RNF5	-1.05	0.0184
RNF7	-1.46	0.0104
RO60	-0.94	0.021
ROMO1	-1.21	0.00323
RP1L1	1.88	0.0382
RP2	-1.36	0.0061
RPA2	-1.18	0.00686
RPA3	-1.69	0.00369
RPL10	-1.21	0.00139
RPL10A	-1.39	0.000504
RPL11	-1.32	0.00128
RPL12	-1.04	0.00599
RPL13	-1.16	0.00493
RPL13A	-1.25	0.0013
RPL13AP5	-1.18	0.0169
RPL14	-0.93	0.00971
RPL14P1	-2.04	0.0018
RPL15	-1.38	0.000511
RPL15P3	-1.83	0.0269
RPL17P6	-1.88	0.0302
RPL18	-1.31	0.000669
RPL18A	-1.3	0.000987
RPL19	-1.2	0.00154
RPL19P6	1.83	0.0218
RPL21	-1.45	0.000786
RPL21P118	2.14	0.0162
RPL21P16	-1.65	0.049
RPL21P28	-1.27	0.0397
RPL23	-1.34	0.000368
RPL23A	-1.15	0.00268
RPL23AP18	1.78	0.0363
RPL23AP32	1.64	0.000624
RPL23AP34	1.72	0.00025
RPL23AP35	2.47	0.016
RPL23AP42	-1.16	0.0128
RPL23AP43	2.45	0.0038
RPL23AP74	1.7	0.00182
RPL24	-1.45	0.00037
RPL26	-1.35	0.00116
RPL26L1	-1.07	0.0316
RPL27	-1.67	0.000144
RPL27A	-1.47	0.000463
RPL28	-1.27	0.000682
RPL29	-1.26	0.00082
RPL3	-1.21	0.00108
RPL30	-1.64	4.5e-05
RPL31	-1.34	0.000761
RPL32	-1.22	0.0013
RPL32P18	-1.07	0.039
RPL32P32	1.99	0.0186
RPL34	-1.61	0.000188
RPL35	-1.22	0.00216
RPL35A	-1.56	0.000218
RPL36	-1.14	0.0052
RPL36AL	-1.16	0.00285
RPL36AP37	-1.35	0.0129
RPL37	-1.14	0.00129
RPL37A	-1.41	0.000898
RPL38	-1.09	0.0029
RPL39	-1.68	8.8e-05
RPL39P3	-1.38	0.0256
RPL3P4	-1.87	0.015
RPL4	-1.16	0.00108
RPL41	-1.27	0.00212
RPL4P4	-1.56	0.00914
RPL5	-1.38	0.000406
RPL6	-1.36	0.00041
RPL7	-1.42	9.34e-05
RPL7A	-1.23	0.00139
RPL7L1	-0.89	0.0193
RPL8	-1.22	0.000771
RPL9	-1.45	0.000217
RPLP0	-1.42	0.000286
RPLP0P6	-1.42	0.022
RPLP1	-1.34	0.000699
RPLP2	-1.2	0.00121
RPS10	-1.53	0.000833
RPS11	-1.26	0.00128
RPS12	-1.34	0.00199
RPS13	-1.72	6.51e-05
RPS14	-1.47	0.000259
RPS15	-1.27	0.00116
RPS15A	-1.77	4.44e-05
RPS16	-1.39	0.000372
RPS18	-1.49	0.000493
RPS18P5	-2.08	0.00575
RPS19	-1.25	0.0023
RPS19BP1	-1.31	0.0295
RPS2	-1.15	0.00116
RPS20	-1.49	0.000248
RPS21	-1.59	0.000354
RPS23	-1.52	0.000148
RPS24	-1.26	0.00153
RPS25	-1.4	0.000544
RPS26	-1.36	0.000932
RPS27	-1.69	7.21e-05
RPS27A	-1.72	0.000112
RPS27AP12	1.33	0.00706
RPS27L	-1.06	0.0174
RPS28	-1.25	0.00232
RPS29	-1.91	3.56e-06
RPS2P1	1.98	0.0213
RPS2P5	-1.59	9.22e-05
RPS3	-1.29	0.00108
RPS3A	-1.48	0.000465
RPS4X	-1.45	0.000151
RPS5	-1.55	9.65e-05
RPS6	-1.31	0.000698
RPS7	-1.59	0.000218
RPS7P1	-1.46	0.00544
RPS7P11	-2.12	0.00556
RPS8	-1.36	0.000575
RPS9	-1.31	0.00136
RPSA	-1.45	0.000218
RPSA2	-1.39	0.00307
RPSAP16	1.96	0.00123
RPTOR	0.83	0.0141
RRAGA	-1.06	0.00952
RRAGD	-1.25	0.0236
RRBP1	0.89	0.00838
RRM2B	-1.08	0.00594
RRP7BP	1.69	0.000318
RSL24D1	-1.29	0.00218
RSRC2	1	0.00853
RTCB	-0.71	0.0437
RTEL1P1	2.3	0.00113
RTN1	-0.99	0.0338
RTRAF	-1.24	0.00306
RWDD1	-1.22	0.00786
RWDD2B	-1.63	0.00489
RYR2	0.97	0.00475
RYR3	1.35	0.0113
S100A11	-1.96	0.00155
S100A16	-1.51	0.00438
S100A6	-1.43	0.0237
SAC3D1	-1.26	0.0287
SAFB2	1.03	0.00536
SALL4	0.96	0.0191
SAP18	-0.87	0.024
SARAF	-1.16	0.0166
SARDH	0.91	0.0389
SAT2	-0.77	0.0485
SAV1	-0.86	0.0322
SAXO4	1.39	0.0064
SBDS	-1.01	0.0199
SBNO2	0.75	0.0434
SCARNA5	0.94	0.0432
SCARNA6	2.17	0.000104
SCART1	1.19	0.011
SCN1B	1.66	0.0222
SCN8A	0.98	0.00617
SCNN1D	1.08	0.0161
SCO2	-1.2	0.00816
SCOC	-2.03	0.000362
SCP2	-0.9	0.0168
SCRIB	0.83	0.0317
SCX	1.94	0.0035
SDCBP	-1.2	0.00543
SDHAP1	0.89	0.00895
SDHB	-1.01	0.00707
SDHC	-0.85	0.045
SDK1	0.73	0.037
SEC11A	-0.87	0.0221
SEC11C	-1.11	0.0287
SEC13	-0.76	0.0298
SEC14L1P1	1.39	0.0124
SEC23A	-0.83	0.0454
SEC23B	-0.74	0.039
SEC31B	0.98	0.0157
SEC61B	-1.69	0.00091
SEC61G	-1.44	0.000368
SELENOF	-1.12	0.00829
SELENOK	-1.7	0.00393
SELENOO	0.94	0.0184
SELENOT	-1.75	0.00122
SELENOW	-1.02	0.0337
SEM1	-0.89	0.0129
SEMA3B	1.18	0.0038
SEMA4A	1.36	0.00134
SEPHS1	-0.76	0.0298
SEPHS2	-1.61	0.00478
SERF2	-0.95	0.0179
SERPINF2	1.63	0.0109
SESN3	-1.02	0.0173
SETBP1	0.66	0.0444
SETD1A	0.74	0.0458
SETD1B	1.01	0.00564
SETD9	-1.61	0.0139
SF3A2	1.04	0.00399
SF3B5	-1.23	0.00589
SF3B6	-1.69	2.12e-05
SFI1	1.13	0.00176
SFPQ	0.79	0.0235
SFSWAP	1	0.00727
SFT2D1	-1.34	0.00458
SGIP1	0.74	0.0367
SGK2	1.16	0.0461
SGSH	0.94	0.00516
SGSM1	1.12	0.00401
SGSM2	1	0.00885
SH2B1	1.1	0.00523
SH3BGRL	-1.01	0.014
SH3BGRL3	-1.18	0.0155
SH3BP2	0.88	0.00965
SH3BP5-AS1	0.78	0.0483
SH3D21	1.26	0.00307
SH3GL1P2	2.03	0.0163
SH3GLB1	-0.94	0.0261
SH3PXD2A	1.02	0.0127
SHANK1	1.09	0.0071
SHANK2	0.88	0.0362
SHANK3	1.02	0.00412
SHC2	1.3	0.00152
SHTN1	0.83	0.0158
SIAH1	-0.98	0.0211
[truncated: 456 more rows]

## Sheet: CTL_vs_Aβ+12CIII1
Gene	Fold_Change	q-Value
A4GALT	6.24	4.77e-17
AATF	0.57	0.0217
ABCA12	-0.93	0.00167
ABCA5	1.23	0.0013
ABCB1	-0.51	0.0181
ABCC1	0.51	0.025
ABCC10	1.06	1.8e-06
ABCC4	1.8	1.21e-14
ABCC9	-1	0.00403
ABCF1	0.66	0.000459
ABCG1	-1.59	8.73e-13
ABHD10	-0.84	0.036
ABHD13	-0.9	0.00679
ABHD4	-0.75	0.0466
ABHD8	-0.77	0.0154
ABLIM1	1.29	2.71e-12
ABTB1	-0.59	0.0123
ABTB3	-1.36	0.00461
ACACA	0.63	0.00416
ACADSB	-0.59	0.0188
ACAT1	-1	1.38e-05
ACAT2	0.78	0.0145
ACBD5	-0.69	0.000769
ACHE	0.65	0.0488
ACIN1	0.67	0.00997
ACO1	1.52	1.37e-16
ACOT11	-1	5.75e-05
ACP1	-0.6	0.0473
ACP3	-1.24	0.00399
ACSL5	4.69	1.51e-05
ACSS1	3.51	0.00109
ACTA2	3.05	1.67e-76
ACTB	0.74	9.81e-05
ACTG1P14	1.03	0.0095
ACTL6B	-0.63	0.0251
ACTN1	1.04	1.76e-09
ACTN4	0.72	5.81e-05
ACTR10	-0.74	0.0102
ACTR3C	1.16	0.00191
ADAM17	0.45	0.0394
ADAM19	1.72	4.13e-18
ADAM22	-0.73	8.08e-05
ADAM9	1.03	2.37e-09
ADAMTS12	1.55	0.0285
ADAMTS14	2.25	1.51e-06
ADAMTS17	3.07	1.53e-05
ADAMTS19	0.7	0.00088
ADAMTS2	-1.2	1.52e-07
ADAMTS4	2.24	1.35e-18
ADAMTS5	-1.09	0.000138
ADAMTS9	0.65	0.00441
ADAMTSL1	-1.18	0.0155
ADAP2	-1.58	0.0319
ADAR	0.47	0.0255
ADCY8	4.62	1.3e-05
ADD3	-0.7	0.000279
ADD3-AS1	-1.08	0.00568
ADGRB3	0.68	0.000654
ADGRF4	7.23	0.000844
ADGRL1-AS1	1.71	0.0266
ADGRL3	1.32	0.000191
ADM	1.01	0.0151
ADM2	2.84	4.3e-08
ADRA2C	-0.93	0.015
AEBP1	0.76	0.00027
AFAP1	0.55	0.0113
AFAP1L1	1.22	0.0327
AFDN	0.46	0.0363
AFF1	0.88	2.31e-05
AFG2B	0.67	0.0444
AGBL5	-0.62	0.0361
AGPAT3	0.82	8.15e-05
AGPAT4	0.7	0.0365
AGRN	0.94	2.25e-05
AGTRAP	1.21	4.24e-05
AHDC1	1.05	9.69e-05
AHNAK	-0.78	7.19e-05
AHNAK2	1.39	2.53e-09
AIP	-0.63	0.026
AIRE	6.59	0.00973
AK7	0.96	0.00422
AKAP12	1.35	3.33e-14
AKAP8	0.56	0.0284
AKNA	1.41	4.96e-05
AKR1B1	1.94	1.44e-26
AKR7A2	-0.52	0.0308
ALDH1L1	-2	0.00625
ALDH2	-0.82	0.00647
ALDH6A1	-0.86	0.000253
ALG1L6P	2.73	0.0345
ALG8	0.51	0.0155
ALKAL2	3.8	3.63e-08
ALKBH7	-1.14	0.00363
ALLC	-0.73	0.0089
ALMS1P1	0.95	0.00518
ALPK1	1.03	3.17e-05
ALPK2	5.43	1.32e-15
ALS2CL	2.11	2.49e-07
AMMECR1	1.11	0.0167
AMOT	0.9	4.17e-06
AMOTL1	0.53	0.0202
AMPD2	-0.83	8.8e-06
AMPD3	1.83	2.91e-18
AMY2B	-0.53	0.0445
ANGEL1	0.92	0.000778
ANGEL2	-0.53	0.035
ANGPTL7	2.76	1.15e-11
ANKDD1A	0.83	0.0459
ANKMY2	-0.68	0.02
ANKRA2	-0.55	0.0454
ANKRD18B	0.97	1.26e-06
ANKRD20A11P	0.72	0.00794
ANKRD33B	3.7	5.96e-07
ANKRD34A	-1.36	0.0331
ANKRD52	0.56	0.0473
ANKRD6	-0.64	0.0302
ANKS1B	0.89	0.00355
ANLN	0.71	0.00311
ANO3	0.74	0.00153
ANO4	-2.62	0.00836
ANO6	-0.46	0.0405
ANO9	8.85	7.68e-28
ANP32E	1.27	5.12e-13
ANTXR1	0.57	0.00298
ANXA11	-0.54	0.0316
ANXA2	0.83	0.00294
AOPEP	0.5	0.0357
AP1S2	-0.82	0.000996
AP2B1	-0.54	0.0179
AP3M2	-1.31	9.31e-10
APBA3	0.74	0.0323
APBB1	-0.62	0.00566
APBB2	0.74	0.00188
APCDD1	2.21	0.00194
APH1A	-0.64	0.00899
APOL1	2.47	1.83e-06
APOL3	1.6	0.00308
APOL4	-1.02	0.000144
APOL6	2.06	0.000996
APOM	-1.45	0.0461
ARF5	-0.81	0.00258
ARHGAP10	1.1	7.98e-07
ARHGAP20	-1.04	0.000116
ARHGAP24	3.02	8.97e-15
ARHGAP26	2.34	4.84e-38
ARHGAP28	-0.94	0.000133
ARHGAP36	-0.53	0.0279
ARHGAP9	3.04	1.21e-06
ARHGEF10L	1.13	2.56e-07
ARHGEF16	2.51	3.28e-06
ARHGEF2	0.61	0.00653
ARHGEF40	1.47	9.33e-17
ARID5B	1.09	4.79e-09
ARL14EP	-0.62	0.0339
ARL4C	1.09	0.0112
ARL4D	-1.22	0.034
ARL6IP1	-0.84	0.0391
ARMC9	-0.56	0.00733
ARNT2	0.73	0.000287
ARPP19	-0.63	0.00833
ARPP21	-1.2	0.00317
ARRB1	0.58	0.0408
ART3	9.78	4.66e-09
ART4	9.63	1.09e-08
ART5	-5.64	0.0256
ASAH1	-0.6	0.00217
ASCC3	0.64	0.00184
ASF1A	-1.01	0.000404
ASIC1	-1.21	5.15e-08
ASIC4	-1.08	5.12e-07
ASXL2	0.53	0.0277
ASXL3	-0.62	0.0164
ATAD3A	0.67	0.00227
ATAD3B	0.78	0.00206
ATF3	1.21	3.32e-05
ATG13	-0.58	0.0263
ATG16L2	1.17	1.47e-06
ATG2A	0.94	3.13e-05
ATL1	-0.67	0.0177
ATOH8	1.52	0.0397
ATP11C	0.66	0.0062
ATP13A3	0.78	0.000272
ATP1A3	-0.68	0.0392
ATP1A4	6.13	0.00321
ATP1B2	-1.15	0.000707
ATP2B1	0.92	1.76e-05
ATP2B2	-0.98	0.000655
ATP5F1A	-0.56	0.03
ATP5F1E	-0.83	0.00458
ATP5MC3	-0.64	0.0484
ATP5MJ	-0.9	0.00257
ATP5PB	-0.7	0.0415
ATP6V1F	-0.72	0.0472
ATP7A	-0.59	0.0073
ATP8A2	-1.37	2.52e-06
ATP8B4	4.31	0.036
ATRNL1	0.65	0.00221
ATXN2L	0.57	0.00623
ATXN7	0.47	0.0484
ATXN7L1	0.73	0.00631
AVIL	1.3	0.000221
AXIN2	0.67	0.00396
AZIN1	-0.67	0.017
AZIN2	-0.63	0.0469
B2M	1.24	1.42e-08
B3GNT5	0.9	0.0334
B3GNTL1	0.84	0.0152
B4GALNT1	0.57	0.0355
B4GALNT3	1.18	3.73e-06
B4GALT1	1.87	5.48e-28
B4GALT5	0.69	0.000404
B4GALT6	0.7	0.00279
BAIAP2L1	1.83	0.000103
BATF2	4.01	0.0197
BATF3	3.61	1.44e-08
BAZ1A	1.13	3.41e-07
BBX	0.56	0.0154
BCAR3	0.62	0.0123
BCL2A1	9.57	2.45e-08
BCL3	2.38	1.66e-12
BCL7A	0.7	0.00413
BCL9L	1.16	1.69e-06
BCO1	2.76	7.52e-06
BCO2	-0.7	0.00274
BDKRB1	8.95	3.19e-07
BDKRB2	3.85	2.23e-05
BEST1	0.71	0.0224
BET1	-0.87	0.00943
BEX1	-0.62	0.00987
BEX2	-0.84	0.000554
BHLHE41	1.41	0.0134
BICDL1	0.74	0.0156
BID	1.83	3.69e-11
BIRC3	6.5	4.02e-113
BLMH	-0.55	0.0344
BLOC1S2	-0.91	0.0243
BMAL2	1.66	2.39e-10
BMF	1.63	1.15e-09
BMP1	0.62	0.00378
BMPER	1.43	1.52e-07
BMPR1B	-1.17	2.77e-10
BOP1	0.61	0.0096
BPGM	-0.84	0.026
BRD4	0.66	0.00338
BRI3	-0.72	0.0111
BTBD1	-0.58	0.0215
BTBD19	1.92	6.46e-08
BTBD2	-0.55	0.0138
BTF3	-1.06	6.73e-05
BTG2	-1.01	5.4e-05
BTN2A1	0.87	1.99e-05
BTN2A2	0.84	7.19e-05
BTN3A2	0.71	0.00078
BTN3A3	0.55	0.0403
C11orf68	-1.15	0.00693
C11orf96	-1.46	1.79e-08
C12orf57	-1.02	0.000387
C1R	1.77	3.18e-18
C1RL	1.11	9.66e-06
C1RL-AS1	3.19	6.74e-18
C1S	4.28	1.68e-146
C1orf43	-0.59	0.0161
C2CD2	1.49	1.09e-09
C3	9.99	1.52e-166
C5orf15	0.86	0.000244
C6	1.91	4.67e-20
C6orf118	3.99	0.0248
C7	-1.33	5.6e-16
C8orf33	-0.67	0.0413
CA11	-0.81	0.000445
CA12	-1.61	9.27e-06
CA8	6.03	2.87e-05
CABIN1	0.48	0.0384
CACNA1D	0.7	0.0252
CACNA1S	-4.16	0.0156
CACNA2D2	-0.78	0.000601
CACNA2D3	1.56	5.79e-06
CACNG4	-0.99	2.18e-06
CACNG8	1.4	3.98e-08
CADM1	1.47	2.53e-17
CADM2	-0.67	0.0428
CALD1	0.83	4.91e-06
CALR	0.53	0.0098
CAMK1D	1.88	3.69e-09
CAMK2B	-1.29	0.0271
CAMLG	-0.77	0.0227
CAPN15	0.7	0.00583
CAPZA2	-0.64	0.0399
CASP1	5.93	0.0198
CASP4	1.63	7.55e-08
CASP8	1.17	0.0236
CASQ1	4.18	0.00017
CAT	-0.53	0.0384
CAVIN1	1.13	4.14e-07
CBLN3	1.57	0.0257
CBR3	3.05	9.77e-11
CBS	1.03	0.0083
CC2D2A	0.57	0.0219
CCAR1	0.67	0.00187
CCDC102A	0.87	0.0132
CCDC121	-0.8	0.035
CCDC134	1	0.0311
CCDC141	-1.32	8.59e-05
CCDC144CP	1.69	3.24e-07
CCDC159	0.68	0.0196
CCDC57	1.05	0.000418
CCDC80	1.75	1.76e-16
CCDC9	0.65	0.014
CCDC93	0.79	0.000565
CCDC9B	0.99	0.00138
CCL19	7.23	0.000741
CCL2	7.36	0
CCL21	4.5	0.000967
CCL5	11.14	2.65e-12
CCL7	8.12	1.67e-05
CCN1	2.1	5.88e-19
CCNA1	-1.83	0.0013
CCNB1IP1	-0.81	0.00352
CCND1	-0.85	1.84e-05
CCNDBP1	-0.88	0.000873
CCNI	-0.82	0.00104
CCNL1	1.05	4.26e-07
CCNQ	-0.68	0.0413
CD274	1.27	0.00231
CD38	3.98	0.00483
CD44	4.71	2.67e-34
CD47	0.69	0.00829
CD58	1.22	0.00024
CD74	4.44	3.61e-14
CD82	1.64	1.45e-10
CD83	1.8	1.87e-06
CD8A	-1.72	0.027
CD9	1.82	2.04e-05
CDC37	0.63	0.00277
CDC42EP3	-0.74	0.00267
CDC7	1.57	5.5e-15
CDH4	-1.65	0.0107
CDH7	5.18	0.0389
CDIPT	-0.69	0.00403
CDK11B	0.5	0.0442
CDKL5	-0.49	0.0289
CDKN1C	-1.16	0.00196
CDR2	-0.64	0.0109
CEACAM1	-2.31	0.00973
CEBPB	1.86	3.04e-11
CEBPD	4.37	1.21e-60
CEMIP	2.47	2.13e-13
CENPE	0.71	0.0318
CENPQ	-1.02	0.0187
CEP128	0.75	0.00629
CEP131	0.55	0.0462
CEP152	0.9	0.000211
CEP44	-0.52	0.0213
CEP85L	-1.18	3.23e-09
CERK	-0.81	2.25e-05
CFAP20	-0.57	0.0446
CFAP221	-0.78	0.0308
CFAP251	1.04	0.0165
CFAP46	0.96	0.0037
CFAP68	-1.33	0.00324
CFB	5.9	1.33e-27
CFI	-0.85	0.00064
CFL2	-0.6	0.00781
CFLAR	0.95	1.86e-05
CGNL1	2.02	6.58e-30
CHAF1A	0.52	0.047
CHCHD10	-0.92	0.00188
CHCHD2	-0.74	0.00988
CHD2	0.44	0.0454
CHD3	0.6	0.00568
CHD7	0.61	0.00321
CHDH	2.16	1.8e-08
CHEK2	0.61	0.0297
CHI3L1	8.45	3.71e-06
CHI3L2	11.45	4.58e-13
CHM	-0.48	0.0311
CHMP4BP1	0.93	0.0199
CHMP5	-0.55	0.0461
CHN2	2.22	0.00023
CHRM2	-1.63	1.51e-09
CHRM4	-2.23	0.00399
CHST15	4.58	1.57e-06
CHST3	1.28	8.95e-07
CHST8	-2.28	0.000248
CIB2	-0.89	0.00424
CILP	-1.72	2.06e-06
CIRBP	-0.58	0.0304
CIT	1.2	1.41e-06
CITED2	1.63	0.0396
CKAP4	0.54	0.0218
CKS1BP1	3.87	0.0156
CLASP2	-0.49	0.0262
CLASRP	0.71	0.00249
CLCN5	-1.2	2.18e-12
CLCN6	0.58	0.0263
CLDN11	3.97	1.58e-15
CLIC4	0.92	7.38e-06
CLIP2	0.46	0.0321
CLK1	-0.79	3.38e-05
CLN6	0.74	0.0176
CLSPN	0.89	9.48e-05
CLSTN2	-0.69	0.00497
CLSTN3	1.89	9.63e-27
CLTB	-0.67	0.0241
CLU	-0.69	0.000269
CLUL1	-1.49	0.00244
CMBL	-0.84	0.0229
CMKLR2	-2.32	0.0184
CMPK2	1.51	0.000112
CMTM7	0.92	0.0166
CNBP	-0.61	0.0251
CNN2	-0.63	0.0203
CNTN1	-1.36	3.82e-12
CNTN3	-1.2	0.0125
CNTN4	-1.3	3.17e-10
CNTN6	-1.57	3.47e-07
CNTNAP1	1.54	6.62e-15
COA5	-0.67	0.0105
COBLL1	0.61	0.02
COG6	-0.55	0.0147
COL16A1	1.26	1.08e-06
COL17A1	-1.71	9.34e-10
COL22A1	7.9	4.06e-22
COL23A1	-1.52	0.0281
COL26A1	-1.49	4.31e-09
COL27A1	3.63	9.78e-57
COL4A1	2.22	6.98e-37
COL4A2	1.63	3.8e-23
COL6A3	-2.16	3.22e-06
COL6A6	1.1	0.00092
COL7A1	2.3	1.44e-22
COLCA1	-1.45	0.00149
COLEC11	-1.48	2.73e-16
COLEC12	-2.33	1.58e-29
COMMD6	-0.91	0.0488
COMT	0.8	0.00148
COPZ2	-1.22	0.0115
CORIN	-1.18	0.00812
CORO1C	0.48	0.0361
COTL1	1.58	0.000902
COX7A2	-0.84	0.00558
COX7A2L	-1.06	5.39e-05
COX7B	-0.75	0.0305
CP	1.61	0.000336
CPE	-1.2	3.91e-08
CPNE3	-0.61	0.00557
CPT1C	0.58	0.00845
CRB1	-0.65	0.00498
CRB2	7.58	1.04e-05
CRBN	-0.49	0.0352
CREM	-0.83	0.00921
CRISPLD1	-0.78	0.000141
CRISPLD2	5.92	4.82e-144
CRMP1	-0.55	0.0155
CRTAP	-0.84	0.000123
CRTC1	0.72	0.00422
CRYBG1	3.39	0.0211
CRYBG3	1.45	6.3e-14
CRYL1	-1.24	0.0261
CRYM	-3.67	4.12e-48
CRYZ	-0.72	0.015
CSF1	2.66	7.58e-32
CSNK1G2	0.6	0.00586
CSNK1G2P1	2.51	0.00585
CSP2	-5.51	0.0383
CSRNP1	1.36	0.000549
CSRNP3	-0.63	0.00903
CTAGE11P	4.66	0.0397
CTDNEP1	-0.59	0.0241
CTF1	-1.34	0.0165
CTHRC1	0.94	0.0459
CTPS1	0.57	0.0116
CTSB	-1.64	6.4e-24
CTSC	1.14	2.73e-09
CTSF	-1.75	3.54e-19
CTSO	0.7	0.0115
CTSS	3.79	1.13e-62
CUBN	-0.65	0.0393
CUTA	-0.68	0.0098
CX3CL1	2.9	4.35e-19
CXCL10	11.49	1.88e-14
CXCL11	8.44	2.26e-07
CXCL12	4.26	3.95e-79
CXCL2	8.83	6.16e-07
CXCL8	7.96	9.86e-28
CXXC4	-1.48	0.00411
CXXC5	-0.59	0.0465
CYB5A	0.95	0.00112
CYB5D2	-0.64	0.0499
CYBA	0.76	0.000599
CYBRD1	-1.32	1.02e-10
CYFIP2	-0.5	0.0202
CYGB	-1.02	0.000295
CYLD	0.76	0.000583
CYP17A1	6.67	0.00565
CYP26A1	-1.62	1.06e-20
CYP26B1	-0.61	0.00416
CYP27B1	1.61	0.000976
CYP7B1	1.13	5.85e-06
CYTH2	0.49	0.031
CYTH3	-1.08	1.35e-06
CYTL1	-1.76	0.0183
DACH1	-0.56	0.0282
DACT3	-0.76	0.00997
DAG1	0.55	0.00522
DAPK2	1.85	0.0106
DAPL1	-3.17	2.27e-05
DAPP1	4.31	0.036
DAXX	0.71	0.0013
DBH	-1.27	6.43e-12
DBI	0.96	0.00641
DBP	-1.08	0.000408
DCAF16	-0.57	0.0333
DCC	4.67	1.24e-35
DCLK1	1.48	4.32e-15
DCLK3	2.58	0.000191
DCN	-2.49	4.82e-39
DCPS	1.5	6.28e-10
DDIT4	2.79	3.25e-26
DDR1	0.73	0.000708
DDX10	0.55	0.0185
DDX11	0.75	0.00155
DDX12B	0.81	0.00332
DDX12P	0.72	0.0218
DDX21	0.82	2.03e-05
DDX46	0.48	0.0269
DDX6	-0.49	0.0315
DDX60	1.05	2.58e-06
DENND2A	0.57	0.00943
DENND2B	0.78	0.0001
DENND3	1.64	2.09e-10
DENND5A	0.5	0.0198
DEPP1	0.95	0.0242
DERL1	0.52	0.0413
DGKH	0.57	0.0205
DHCR24	1.83	1.68e-20
DHCR7	1.61	3.22e-17
DHX34	0.64	0.0423
DHX37	0.84	0.000734
DHX38	0.49	0.0291
DIAPH2	1.39	8.22e-13
DIAPH3	0.76	0.00301
DIP2B	0.6	0.0036
DIXDC1	-0.58	0.0109
DKK1	-1.06	0.000241
DKK2	-1.24	4.68e-10
DKK3	-0.94	1.11e-06
DNAH1	1.14	7.88e-06
DNAH5	2.82	0.0146
DNAH7	1.21	0.000292
DNAJC5G	-1.48	0.00232
DNAJC8P2	0.83	0.013
DNMT1	0.96	3.34e-06
DOCK1	0.45	0.0313
DOCK10	1.76	1.25e-21
DOCK2	2.53	0.00458
DOCK4	1.03	4.57e-07
DOT1L	0.61	0.0245
DPH5	-1.04	0.00184
DPM3	-0.97	0.0168
DPP3	0.54	0.0261
DPP4	4.45	0.00711
DPP6	-1.3	0.0159
DPYSL3	-0.72	0.000337
DRAM1	4.47	4.06e-46
DRAM2	-0.66	0.0204
DRC3	1.16	0.0167
DST	0.89	1.06e-05
DUOX2	2.3	5.77e-14
DUOXA1	1.21	0.0141
DUSP10	1.05	2.42e-06
DUSP22	0.7	0.0394
DUSP5	1.58	0.000891
DUSP7	-1.07	0.00103
DUX4L26	1.72	0.0192
DYNC1I1	1.44	0.000624
DYNC2I1	0.51	0.0325
DYNLT1	-0.74	0.00523
E2F7	0.99	0.0387
EBI3	8.62	9.58e-08
EBLN2	0.81	0.0125
EBPL	-0.76	0.0467
ECE1	0.72	0.00054
ECEL1	-0.59	0.0253
ECI1	-0.62	0.0255
ECM1	0.91	0.00893
EDN1	3.09	8.46e-25
EDN3	-2.36	3.22e-05
EDNRA	1.54	2.38e-09
EDNRB	1.48	3.22e-06
EEF1A1	-0.94	8.3e-05
EEF1A1P5	-0.75	0.00893
EEF1A2	-1.01	2e-07
EEF1B2	-0.88	0.00312
EEF1B2P3	-1.84	0.026
EEF1GP1	1.85	0.0484
EEF2	-0.67	0.00261
EEF2K	0.72	0.0116
EEIG1	0.71	0.00143
EEPD1	-0.73	0.0273
EFNA1	0.71	0.0263
EFNB1	0.76	0.0161
EFNB2	-0.51	0.0227
EFNB3	-0.8	0.00104
EGFR	2.18	1.93e-37
EGLN1	0.65	0.00525
EGR1	0.81	0.00407
EGR2	1.38	0.00842
EHBP1L1	0.54	0.0216
EHD1	0.88	0.000122
EIF3C	0.78	0.00271
EIF3E	-0.93	0.000367
EIF3F	-1.19	3.01e-06
EIF3H	-0.74	0.00215
EIF3L	-1.18	4.86e-06
EIF3M	-0.66	0.02
EIF4A2	-0.61	0.0154
EIF4B	-0.74	0.00181
EIF4G3	0.71	0.000936
EIF5B	0.62	0.00221
ELF2P1	2.15	0.0419
ELF3	7.2	1.59e-53
ELF3-AS1	6.94	0.00223
ELL2	1.32	0.00642
ELMOD1	-1.23	0.000262
ELN	-0.73	0.00012
ELOB	-0.82	0.0113
ELOVL5	0.72	0.000214
ELOVL7	1.4	0.0291
EME2	0.88	0.00973
EMILIN1	0.6	0.00163
EMILIN3	-3.38	0.0141
EMP2	-0.78	0.0133
ENAH	0.65	0.000913
ENG	0.8	0.00262
ENO1	0.56	0.013
ENOSF1	0.99	0.00228
ENOX2	0.94	0.00119
ENSG00000184441	2.75	6.46e-08
ENSG00000213078	-5.02	0.0267
ENSG00000216809	-2.15	0.0329
ENSG00000218426	-1.37	0.00435
ENSG00000228477	3.34	0.0413
ENSG00000230615	3.14	1.29e-08
ENSG00000234789	4.56	0.000595
ENSG00000235574	4.63	0.0149
ENSG00000237788	1.34	0.0198
ENSG00000244313	-0.91	0.0083
ENSG00000250461	0.99	0.00708
ENSG00000251615	-1.01	0.000193
ENSG00000257954	1.29	0.00196
ENSG00000258732	0.66	0.0291
ENSG00000259006	1.12	0.0173
ENSG00000259993	1.2	0.00675
ENSG00000260211	1.27	0.014
ENSG00000264577	1.45	0.0133
ENSG00000267787	1.04	0.0488
ENSG00000274492	-5.59	0.0286
ENSG00000277117	6.81	0.0034
ENSG00000278384	1.66	0.0136
ENSG00000284934	-1.58	0.00076
ENSG00000288061	-5.82	0.0182
ENSG00000289056	1.24	0.00929
ENSG00000291185	-0.74	0.0335
ENSG00000293363	2.08	1.21e-05
ENSG00000293489	1.08	0.0426
ENTPD5	0.69	0.0151
EPB41L2	4.72	2.59e-28
EPB41L4A	0.65	0.0159
EPB41L5	-0.82	7.72e-06
EPCAM	-0.75	0.0468
EPHA2	1.27	1.59e-11
EPHB2	-0.65	0.00114
EPHB3	-0.9	0.000134
EPHX1	-0.5	0.0466
EPHX2	-0.98	1.65e-05
EPOR	-0.57	0.0211
EPPK1	1.93	0.00308
EPS8	2.22	2.27e-32
EPS8L2	1.16	0.00252
ERAP1	0.93	9.22e-07
ERAP2	2.12	1.61e-07
ERBB3	1.12	0.0428
ERC2	1.64	5.77e-05
ERI1	-1.32	3.15e-12
ERICH1	0.71	0.0242
ESD	-0.66	0.0116
ESPL1	1.09	0.000154
ESPN	4.72	0.0114
ESRRG	-0.9	3.85e-05
EXO5	-0.7	0.0451
EXOC3L4	9.62	6.41e-18
EXPH5	-1.26	0.00421
EXT1	0.95	6.24e-07
EYA1	0.88	1.63e-05
EYA4	1.28	2.08e-11
F10	-0.97	0.000125
F3	1	0.0151
FADS1	0.82	7.03e-05
FADS2	0.9	3.43e-07
FADS3	1.22	4.61e-07
FAH	0.69	0.00363
FAM106B	2.82	0.0162
FAM107B	1.42	8.94e-13
FAM110B	0.79	0.0427
FAM111A	0.74	0.0149
FAM124A	-0.87	0.000941
FAM131A	-0.57	0.0433
FAM149A	-1.2	0.00166
FAM171A1	0.72	0.00289
FAM171A2	-0.68	0.0447
FAM174B	1.18	0.000125
FAM186B	1.4	0.036
FAM200C	-1.14	7.72e-05
FAM222A	-0.75	0.00217
FAM241B	-0.87	0.0393
FAM86C2P	0.65	0.0446
FAM86EP	1.24	1e-05
FAM86JP	1.06	0.000183
FAS	2.29	2.08e-26
FASN	0.9	3.73e-06
FAT1	1.56	8.32e-14
FAU	-1.15	1.21e-05
FAXC	-0.68	0.04
FAXDC2	-0.76	0.00181
FBLL1	-1.12	0.00212
FBLN1	0.53	0.00817
FBLN7	-0.87	0.00706
FBRSL1	0.65	0.02
FBXL16	-0.85	0.0109
FBXL19	0.62	0.016
FBXL19-AS1	1.47	0.049
FBXO21	-0.52	0.0403
FBXO32	-1.23	0.00873
FBXO7	-0.68	0.0147
FBXW10B	3.27	1.21e-13
FCAMR	9.54	1.64e-08
FDCSP	8.57	3.03e-51
FEM1C	0.59	0.0407
FEV	-0.73	0.0165
FGD4	0.67	0.0128
FGD5-AS1	-0.75	0.0059
FGD6	0.99	2.68e-06
FGFR2	4.27	1.22e-63
FHDC1	1.77	0.00594
FHL2	-1.09	0.0275
FHOD3	-0.66	0.000639
FILIP1	1.75	4.12e-13
FILIP1L	1.34	8.2e-06
FKBP11	0.73	0.00636
FKBP4P1	2.17	0.000292
FKBP8	-0.49	0.0306
FLNA	0.78	8.82e-05
FLNB	-0.51	0.0131
FLOT1	0.67	0.00117
FLVCR2	4.08	3.6e-31
FMN1	1.7	8.76e-16
FMNL3	1.81	8.57e-21
FN1	1.32	4.01e-13
FNDC3B	1.36	4.91e-16
FNDC4	-1	3.37e-05
FNIP2	-0.71	0.000655
FOCAD	0.52	0.0261
FOS	0.64	0.00969
FOSB	1.34	1.02e-05
FOSL2	1.53	7.19e-14
FOXN3	-0.57	0.029
FPGT	-1.16	0.0252
FRAS1	1.48	7.55e-15
FREM1	-0.59	0.0264
FRMD4A	1.84	5.95e-26
FSTL1	0.71	0.000127
FSTL3	3.38	2.37e-61
FSTL4	-1.42	3.97e-06
FTH1	1.33	5.46e-09
FTH1P2	1.67	0.00103
FTH1P20	1.69	0.00836
FTH1P23	3.58	1.82e-32
FTH1P3	0.98	0.0104
FTH1P8	1.74	0.0114
FXYD6	-0.76	0.0149
FYCO1	0.59	0.0157
FZD1	-1.02	0.000137
FZD7	1.08	2.81e-09
G0S2	2.45	7.38e-19
G3BP1	0.51	0.0299
G6PD	0.61	0.00195
GABARAP	-1.09	0.00111
GABARAPL1	-0.77	0.0227
GABARAPL2	-0.99	0.00311
GABRB3	-0.63	0.00474
GABRG3	3.12	0.00154
GABRR2	1.88	0.00933
GAD1	-1.41	7.33e-06
GADD45A	-0.75	0.0444
GADD45G	3.8	1.58e-06
GALNT14	-1.06	1.67e-05
GAMT	-0.64	0.0499
GAP43	1.88	7.5e-19
GAS1	2.44	3.16e-25
GAS2	-0.8	0.0166
GAS7	1.85	3.22e-14
GAS8	0.72	0.00494
GASK1B	2.34	0.000248
GATA2	-0.68	0.000289
GBE1	0.99	1.21e-05
GBF1	0.56	0.00782
GBP1	5.4	8.15e-104
GBP1P1	4.44	1.65e-17
GBP2	3.47	1.13e-107
GBP3	2.29	1.67e-31
GBP4	5.05	4.82e-174
GBP5	9.09	1.03e-08
GBP7	3.1	1.1e-05
GCH1	-0.74	0.00222
GCM1	2.9	0.0357
GCN1	0.57	0.0252
GDAP1L1	-1.05	0.0161
GEM	3.41	2.07e-58
GFOD1	1.16	0.00888
GFPT2	1.49	2.44e-11
GGA1	0.64	0.00843
GGT5	3.83	9.26e-05
GINS2	-1.04	0.00684
GINS4	-0.64	0.0161
GK	1.1	3.4e-06
GLB1	-0.41	0.0475
GLCCI1	-0.7	0.00696
GLIPR1	7.58	1.58e-05
GLIPR2	-0.97	0.00557
GLIS2	-0.51	0.0316
GLIS3	1.73	8.51e-12
GLRX	-1	0.00447
GLT8D2	-1.77	4.99e-06
GLUD1	-0.47	0.0342
GLYCTK-AS1	2.73	7.14e-26
GMPR2	-0.62	0.0358
GNAI1	0.82	0.000398
GNAI2	0.52	0.0179
GNAI3	-0.61	0.0372
GNAS	-0.75	0.000233
GNAZ	-0.67	0.0272
GNB5	-0.62	0.0289
GNG2	-0.85	0.00103
GNG7	-1.94	0.00112
GNG8	-0.83	0.00268
GNL3L	0.61	0.0134
GNPTAB	0.73	0.000553
GOLGA6L5P	0.76	0.0418
GOLGA6L9	0.76	0.0183
GOLGA7	-0.84	0.0149
GOLIM4	0.57	0.0146
GP1BA	8.37	3.61e-25
GPATCH4	1.23	1.41e-08
GPBAR1	-2.08	6.6e-14
GPC4	2.4	1.11e-07
GPC5	-1.45	0.00916
GPER1	-1	0.0428
GPHA2	3.03	0.000294
GPNMB	-2.74	1.15e-19
GPR146	-1.59	0.0115
GPR22	-1.34	0.0209
GPR37	2.2	1.37e-06
GPR37L1	7.5	6.53e-10
GPR75	1	0.0181
GPRASP2	-0.68	0.0184
GPRC5A	2.98	1.49e-36
GPRC5B	4.43	9.34e-33
GPRIN3	-1.44	0.000265
GPX3	-1.01	0.0216
GRHL1	1.77	0.0126
GRIA2	-0.84	0.000157
GRIA3	0.57	0.0284
GRID1	-2.19	2.69e-13
GRINA	0.53	0.0184
GSN	0.7	0.000708
GSS	0.64	0.00211
GSTM2	-1.34	1.26e-13
GSTM3	-1.25	1.07e-06
GSTM4	-1.16	2.66e-10
GTF2IP4	-0.5	0.033
GUK1	-0.7	0.0298
GXYLT2	3.54	6.65e-63
GYS1	0.61	0.00787
H1-5	0.67	0.00792
H2AC11	0.87	1.91e-05
H2AC12	1.03	1.35e-06
H2AC14	1.13	1.06e-07
H2AC16	0.75	0.000301
H2AC25	-0.67	0.0203
H2BC10	0.53	0.0235
H2BC11	0.9	0.00303
H2BC18	0.62	0.00112
H2BC21	0.44	0.0321
H2BC3	1	0.00186
H2BC8	0.53	0.0119
H2BC9	0.58	0.00777
H3C3	0.73	0.00161
H4C16	1.08	0.0355
H4C2	-0.51	0.0327
H4C3	-1	0.00297
H6PD	0.5	0.0219
HADH	-0.63	0.0264
HAPLN3	1.09	3.03e-05
HARS1	0.49	0.0214
HAS2	2.54	8.82e-33
HAS3	1.7	0.00509
HAUS2	-0.97	0.0179
HAUS4	-0.9	0.0183
HBP1	-0.79	0.000809
HCFC1	0.65	0.00216
HCN2	-0.77	0.000369
HDAC5	-1.01	6.24e-07
HDGF	1.16	2.05e-09
HECA	-1.19	0.0327
HEG1	1.2	5.08e-09
HELLS	0.55	0.0222
HELZ2	0.84	0.000701
HEPACAM	3	0.0308
HEXB	-0.5	0.0314
HEXD	0.62	0.0194
HEXIM2	-1.11	0.039
HGF	0.6	0.00769
HINT1	-0.64	0.0411
HIPK2	0.79	0.000226
HIVEP1	0.5	0.0337
HIVEP3	1.29	6.46e-07
HJURP	0.82	0.0037
HK2	1.18	4.3e-07
HLA-A	1.32	2.38e-12
HLA-B	5.3	6.94e-142
HLA-C	1.57	1.16e-16
HLA-E	0.62	0.00579
HLA-F	2.23	4.89e-16
HLA-G	1.19	4.75e-05
HLA-H	1.27	1.04e-09
HLA-L	0.96	0.0017
HLA-U	1.63	0.00436
HLA-V	2.58	0.00488
HLF	-1.18	0.00092
HMCN2	0.64	0.0488
HMGA1P8	1.14	0.0271
HMGB1P20	4.29	0.037
HMGB1P24	2.24	1.21e-05
HMGCR	0.51	0.0261
HMGCS1	0.62	0.0184
HMGN2	-0.59	0.0306
HNMT	1.84	0.00399
HNRNPA2B1	0.77	4.75e-05
HNRNPA3	0.75	0.000349
HNRNPA3P10	3.44	0.0113
HNRNPDL	0.56	0.00403
HNRNPH1	0.46	0.0306
HNRNPH3	0.47	0.0331
HNRNPM	0.72	0.000294
HNRNPU	0.47	0.0273
HOMER2	-0.89	0.000789
HOOK2	0.85	0.000636
HORMAD1	3.73	0.00783
HOXD8	-0.68	0.0363
HOXD9	-0.7	0.0136
HPS3	0.6	0.00409
HPSE2	-1.29	0.00997
HPX	-0.94	0.0366
HS2ST1	0.77	0.0405
HS3ST3A1	2.24	3.89e-08
HS6ST1	-0.58	0.04
HS6ST2	-0.69	0.0472
HSD11B1	11.33	1.5e-25
HSD17B11	-0.63	0.00644
HSD3B7	-0.76	0.0209
HSPB8	1.5	0.000705
HSPG2	1.74	3.66e-17
HTR2B	-1.74	6.88e-12
HTRA1	-1.03	0.000204
HTRA3	-5.08	0.0258
HUNK	-1.35	2.76e-12
HUWE1	0.49	0.0482
HYKK	-1.46	0.0138
HYOU1	0.79	8.61e-05
IAH1	-0.74	0.008
ICAM1	6.46	3.8e-234
ICAM4	7.33	0.00331
ICAM5	2.99	6.48e-13
ID3	-1.38	9.14e-11
IDE	0.53	0.0159
IDO1	4.56	0.00238
IER3	8.63	1.58e-06
IER5	0.63	0.0297
IFFO2	3.07	2.6e-28
IFI35	1.99	0.000922
IFI44L	2.01	1.3e-05
IFIH1	2.18	3.18e-08
IFITM3	1.18	4.03e-07
IFT140	0.51	0.0439
IFT20	-0.72	0.0441
IFT22	-0.91	0.00543
IFTAP	-1.05	0.000783
IGBP1	-1.06	8.9e-05
IGF2R	0.47	0.0324
IGFBP3	3.36	2.79e-36
IGFBP5	-0.6	0.0426
IGFBP6	-2.29	1.91e-29
IGLON5	-0.76	0.0403
IGSF10	-1.42	2.05e-05
IGSF9	1.25	0.000194
IKBKE	4.11	9.77e-58
IKZF1	3.6	0.00445
IKZF5	-0.68	0.0153
IL15RA	7.4	2.89e-05
IL17RB	1.78	0.000241
IL17RD	-0.65	0.00645
IL18BP	0.7	0.0154
IL1B	11.84	2.44e-15
IL1RAP	7.42	0.000338
IL20RA	-1.82	0.000208
IL27RA	1.66	2.47e-06
IL32	7.24	8.19e-06
IL34	5.77	6.39e-09
IL4I1	7.06	9.04e-05
IL4R	1.39	0.00637
ILF3	0.65	0.000972
INCENP	0.78	0.00031
INF2	0.59	0.0186
ING4	-0.79	0.000373
INHBA	1.16	0.0426
INO80	0.52	0.0409
INPP5A	-0.99	1.76e-05
INTS7	0.62	0.00696
IP6K3	3.67	1.35e-06
IPPK	0.63	0.0195
IQCK	0.76	0.0247
IQGAP1	0.47	0.0282
IQGAP3	0.76	0.00558
IRAK2	3.41	2.3e-14
IRF1	1.85	8.04e-18
IRS1	-0.88	0.0098
ISG20	1.23	0.0439
ISLR2	-0.77	0.00216
ISOC1	0.75	0.00435
ITGA1	1.42	1.67e-17
ITGA10	1.71	0.0114
ITGA11	5.39	5.98e-57
ITGA2	1.99	2.48e-28
ITGA4	1.7	3.61e-08
ITGA5	3.24	3.7e-12
ITGA6	2.87	8.28e-35
ITGA9	-0.88	6.19e-07
ITGAV	0.6	0.00272
ITGB3	2.25	0.0444
ITGB8	1.49	1.54e-08
ITIH5	2.78	6.9e-07
ITK	5.28	1.42e-11
ITM2A	-0.85	0.0023
ITM2C	-0.69	0.00211
ITPKB	0.68	0.0223
ITPR2	1.44	2.18e-12
ITPR3	2.73	1.83e-32
ITPRIP	1.48	6.79e-08
ITSN2	0.63	0.0154
JAG1	0.73	0.00628
JAK2	1.6	6.05e-15
JAM2	2.24	2.88e-20
JAZF1	0.95	0.00327
JCAD	1.88	2.97e-21
JPH3	-0.61	0.0389
JUN	0.66	0.00527
JUNB	1.7	1.8e-14
KALRN	0.55	0.0291
KATNIP	0.73	0.00132
KBTBD6	-0.64	0.033
KBTBD7	-0.68	0.0303
KCNA2	3.46	0.000331
KCNH1	-1.27	0.0206
KCNIP4	-2.18	1.13e-07
KCNJ11	-1.71	1.84e-05
KCNJ2	2.51	5.32e-23
KCNJ3	-1.41	0.000601
KCNK3	-1.02	0.0439
KCNK5	4.34	6.04e-05
KCNMA1	2.13	2.29e-21
KCNN3	-0.64	0.0136
KCNQ1	-1.1	2.16e-05
KCNQ2	-1.12	3.71e-10
KCNQ3	4.86	9.49e-07
KCTD12	-1.57	2.03e-08
KDM1B	0.59	0.043
KDM3A	-0.6	0.00913
KDM4C	0.71	0.00208
KIAA0513	0.96	0.00297
KIAA0930	0.58	0.0393
KIAA1217	1.11	2.19e-07
KIAA1755	2.06	8.57e-05
KIAA2012	4.32	0.00617
KIF18B	0.9	0.00357
KIF1C	0.52	0.0177
KIF26A	-0.55	0.017
KIF27	0.59	0.0444
KIF3A	0.47	0.0449
KIRREL1	1.39	1.27e-07
KIRREL2	1.74	0.000952
KIZ	-0.8	0.00401
KLF3-AS1	-2.49	0.0414
KLF5	-1.24	0.00977
KLHDC2	-0.75	0.0039
KLHDC3	-0.64	0.0215
KLHDC4	0.61	0.0169
KLHDC9	-1.65	0.0429
KLHL23	-0.58	0.0457
KLHL24	-1.04	5.63e-06
KLHL7	-0.57	0.0374
KLHL9	-0.64	0.0158
KMT2B	0.49	0.05
KMT2D	0.57	0.0353
KNL1	0.86	0.00408
KNOP1	0.56	0.0158
KRBA1	0.87	0.000426
KRI1	0.88	0.000359
KRT18P15	1.44	0.0319
KRT7	1.53	0.0019
KRT8P13	5.96	4.15e-05
KRT8P31	3.24	0.0489
KRT8P39	1.1	0.00514
KRT8P4	1.08	0.0476
KRT8P9	7.34	0.000727
KSR1	1.08	6.44e-07
L3MBTL4	0.78	0.00186
LACC1	2.25	0.00742
LACTB	1.03	0.0168
LAMA1	6.96	2.96e-148
LAMA4	-0.65	0.0118
LAMB1	0.66	0.0025
LAMB3	4.01	2.08e-83
LAMC1	1.13	2.19e-10
LAMTOR3	-0.88	0.015
LANCL1	-0.69	0.00192
LAP3	1.39	1.08e-09
LAPTM4A	-0.54	0.00763
LARS1	0.51	0.0115
LAYN	-1	5.48e-05
LBH	-1.39	6.24e-07
LCN2	7.43	2.32e-14
LDAF1	-1.43	0.0126
LDHD	-2.97	0.0305
LDLR	2.93	6.7e-64
LEPR	-0.83	0.000606
LGALS1	1.12	0.000161
LGALS3	2.53	3.23e-17
LGALS9	2.34	2.74e-08
LGI1	-2.33	2.66e-20
LGR4	0.57	0.0446
LGR5	1.38	1.01e-13
LHFPL6	0.94	0.0162
LIF	6.1	4.57e-33
LIMK2	1.13	8.76e-07
LIMS2	4.29	9.36e-08
LINC00265	0.61	0.0322
LINC00632	-0.76	0.0107
LINC00677	4.17	6.11e-11
LINC01002	0.83	0.0483
LINC01583	4.51	0.0207
LINC01667	4.62	4.08e-10
LINC02249	0.97	0.00235
LINC02605	4.83	2.83e-07
LINC02717	2.14	1.4e-05
LINGO2	1.07	0.00776
LIX1	-3.07	0.00273
LIX1L	-0.65	0.0233
LMBRD1	-0.83	1.56e-05
LMNA	0.45	0.0326
LMO1	-1.17	0.0425
LMO3	-1.22	0.000121
LMOD1	3.7	0.000189
LNX2	-0.87	0.00186
LOX	4.23	4.97e-07
LOXL2	1.53	1.56e-12
LPP	1.7	0.0146
LRGUK	0.65	0.0361
LRP1B	1.02	1.46e-05
LRP4	1.16	1.95e-07
LRP8	1.47	8.95e-09
LRRC17	-1.05	0.00191
LRRC27	0.67	0.0229
LRRC32	1.2	0.0439
LRRC37A	0.78	0.0116
LRRC4C	2.48	2.76e-11
LRRC59	0.62	0.00583
LRRC8C	-0.64	0.0052
LRRIQ1	1.42	5.76e-05
LRRN1	-0.92	0.036
LRRTM1	-3.55	0.00625
LSG1	0.56	0.0218
LSM5	-0.58	0.0462
LSM7	-0.7	0.0208
LSP1	-2.09	0.00095
LSS	1.12	1.01e-08
LTBP1	-1.04	6.99e-07
LTBP2	-0.53	0.0389
LTF	6.42	2.4e-06
LTK	-0.66	0.0133
LUC7L	0.56	0.0165
LUM	-1.16	0.000116
LY6E	-1.04	4.32e-06
LZTS1	2.29	5.09e-05
M6PR	0.5	0.0258
MAB21L1	-0.55	0.00753
MAB21L2	-1.02	0.000136
MACF1	0.82	4.1e-05
MAFB	-0.76	0.0338
MAGEC1	0.71	0.0315
MAGED2	-0.58	0.0184
MAMDC4	0.83	0.00158
MAML2	1.88	2.06e-19
MAMLD1	1.57	4.18e-07
MAN2A1	0.84	0.000107
MAN2C1	0.74	0.0057
MAP1LC3B	-0.7	0.00622
MAP2	-0.45	0.0496
MAP2K3	0.74	0.0217
MAP3K11	1.16	7.22e-07
MAP3K8	2.57	1.42e-27
MAP4K4	0.59	0.00262
MAP6	-0.58	0.0136
MAP7D3	0.94	2.98e-05
MAPK8IP1	-0.59	0.0277
MAPK8IP2	-0.58	0.0371
MAPK8IP3	0.58	0.0288
MARCHF11	-1.4	8.35e-07
MARCHF3	2.3	0.00101
MARCKS	0.54	0.0247
MARK3	0.55	0.00904
MATCAP1	0.62	0.0483
MATN2	2.9	2.04e-46
MATN3	-0.77	0.0208
MBOAT1	-0.81	0.00921
MCCC2	0.87	1.36e-05
MCHR1	3.04	4.18e-07
MCL1	0.52	0.0125
MCM3AP	0.51	0.0484
MDGA1	3.15	1.36e-13
MDK	-1.02	1.78e-07
MDN1	0.6	0.0155
MED29	-0.78	0.0128
MEGF11	2.49	2.42e-18
MEGF6	-0.87	0.00276
MEIS1	0.46	0.035
METTL25B	-0.64	0.00779
METTL9	-0.66	0.0199
MEX3A	0.5	0.0323
MEX3B	-1.06	1.14e-07
MFAP2	-0.95	7.75e-07
MFAP4	-1.52	3.63e-19
MFSD2A	2.75	2.44e-15
MGP	1.48	1.34e-09
MGST1	2.92	0.035
MGST3	-1.19	5.21e-05
MICAL1	0.66	0.00618
MICAL3	0.91	0.000478
MICALL2	2.56	6.58e-33
MID1	1.04	5.16e-06
MIF	-0.88	0.0243
MIF4GD	-0.63	0.0424
MINAR2	1.85	9.33e-05
MINDY2	-0.64	0.036
MINK1	0.59	0.0119
MIOX	2.17	0.00153
MIR135A1	2.33	0.000428
MIR604	2.83	0.00344
MIR760	-5.53	0.0349
MITA1	4.67	2.59e-15
MKI67	0.74	0.00162
MKNK1	1.57	2.6e-12
MLKL	2.03	0.000305
MLLT3	0.87	0.000668
MMP11	-2.84	9.9e-60
MMP19	4.48	8.08e-08
MMP2	-0.55	0.00774
MMP24	-0.78	0.00102
MMP25-AS1	1.64	4.18e-07
MMP28	-2.86	2.22e-23
MOAP1	-1.03	0.00108
MOB3B	1.61	3.61e-10
MOB3C	2.53	1.3e-28
MORN1	0.74	0.00849
MOV10	0.76	0.000201
MPDU1	0.48	0.0466
MPHOSPH6	0.69	0.0368
MPP4	-0.83	0.0354
MPPED2	-1.31	1.21e-11
MRAS	0.64	0.0278
MRGPRX3	6.36	0.00121
MRPL33	-0.79	0.047
MRPL45	-0.71	0.0358
MRPS18B	-0.81	0.0161
MRPS36	-0.97	0.0286
MT-ATP6	1.08	2.86e-08
MT-ATP8	1.26	1.18e-06
MT-CO1	0.72	0.00116
MT-CO2	0.87	3.11e-05
MT-CO3	0.87	6.73e-05
MT-CYB	0.8	0.000195
MT-ND1	0.88	0.000247
MT-ND2	0.82	3.75e-05
MT-ND3	0.66	0.014
MT-ND4	0.87	2.77e-05
MT-ND4L	0.88	0.00817
MT-ND5	0.97	1.06e-06
MT-ND6	1.81	1.07e-06
MT-RNR1	0.58	0.0238
MT-RNR2	0.56	0.00607
MT1E	2.72	2.64e-13
MT1F	3.85	6.33e-50
MT1X	1.62	3.48e-06
MT2A	3.82	9.36e-86
MTATP6P1	1.02	0.000106
MTFMT	-0.66	0.0207
MTHFD1L	0.82	5.5e-05
MTND4P12	1.33	0.0405
MTOR	0.66	0.00712
MTSS2	0.97	5.86e-06
MTURN	-1.1	0.000169
MTUS2	-1.41	0.0157
MVD	0.66	0.0423
MVK	0.5	0.0377
MVP	0.58	0.0058
MXRA8	-1.03	2.94e-06
MYB	1.05	0.0145
MYBBP1A	0.83	0.000447
MYBPC2	5.04	0.0488
MYC	2.07	0.00102
MYCBP2	0.54	0.0271
MYCBPAP	-1.18	0.000324
MYEF2	0.53	0.0348
MYH11	10.46	6.04e-99
MYH3	1.05	5.95e-05
MYH9	1.7	5.06e-22
MYL12B	-0.74	0.0189
MYL3	-1.76	0.0479
MYLK	1.14	0.000313
MYLK3	-2	8.19e-06
MYO15B	-0.6	0.0424
MYO18B	1.33	0.00282
MYO1B	0.49	0.0252
MYO1C	0.61	0.00354
MYO5C	0.81	0.0181
MYO7A	0.99	0.000181
MYORG	1.82	1.57e-05
MZT2B	-1.19	3.35e-06
N4BP2L1	-1.17	0.00107
NAALAD2	-0.59	0.0145
NACA	-0.85	0.00181
NACC2	0.96	0.000961
NADK2	-0.58	0.0155
NALCN	1.87	1.8e-05
NAMPT	2.22	3.02e-32
NAMPTP1	1.97	1.05e-05
NANOGP4	1.69	0.0356
NANOS1	-2.15	1.57e-06
NANS	1.31	4.24e-07
NAP1L3	-2.6	0.00126
NAP1L4P1	2.57	4.02e-07
NAPEPLD	-0.64	0.02
NAV2	-0.61	0.00666
NBN	1.3	2.2e-11
NBPF10	0.78	0.0127
NBPF20	0.64	0.0104
NBPF26	0.75	0.0148
NCAM2	-1.12	1.57e-10
NCF2	3.73	0.021
NCL	0.53	0.00611
NDRG1	-1.08	7.88e-08
NDRG2	-1.09	0.00011
NDRG3	-0.73	0.00166
NDUFA4	-0.73	0.0218
NDUFB5	-0.72	0.0263
NECTIN2	0.59	0.0215
NEDD1	-0.56	0.0399
NEDD4	0.54	0.035
NEDD8	-0.67	0.0472
NEDD9	3.37	5.68e-45
NEFH	0.62	0.00636
NEFM	0.7	0.00352
NEIL2	-0.72	0.00984
NEK6	1.62	5.15e-09
NEK8	0.8	0.0201
NENF	-0.88	0.0019
NES	0.94	4.8e-07
NEURL4	0.54	0.0443
NFAM1	4.84	0.000418
NFATC2	4.82	1.12e-10
NFATC2IP	0.69	0.00739
NFE2L3	2.97	9.97e-46
NFIA	0.55	0.0137
NFIC	0.5	0.0347
NFKB1	2.38	5.24e-38
NFKB2	3.68	1.26e-92
NFKBIA	3.71	5.28e-92
NFKBIB	1.18	0.000694
NFKBIE	2	2.72e-17
NFKBIZ	1.99	1.96e-27
NGFR	3.53	3.99e-22
NGRN	-1.07	0.0282
NHSL2	1.31	0.00811
NIBAN1	2.58	8.17e-24
NID1	1.2	8.12e-11
NID2	-0.79	0.000619
NIN	0.76	0.00022
NIPSNAP3B	-0.78	0.0243
NLGN2	0.57	0.00992
NLGN3	-0.49	0.0301
NLRC5	1.84	7.86e-17
NMT2	1.06	3.54e-06
NNAT	-1.29	0.00169
NOA1	-0.71	0.00782
NOC2L	0.49	0.0227
NOC3L	0.64	0.0125
NOCT	1.18	0.000642
NOD2	3.71	1.78e-19
NOL4	0.74	0.0178
NOL6	0.52	0.0322
NOM1	0.51	0.0425
NOMO2	0.51	0.0219
NOP14	0.86	0.000146
NOP53	-0.82	0.00196
NOP56	0.46	0.0414
NOP58	0.59	0.00876
NORAD	-0.68	0.0411
NOS2	-1.3	0.0474
NOTCH1	1.64	6.39e-11
NOTCH2	-0.64	0.00284
NPC2	-0.88	6.64e-05
NPHP4	0.69	0.0108
NPHS1	4.69	0.0125
NPIPB12	0.78	0.00206
NPIPB3	0.72	0.00625
NPIPB5	0.61	0.0192
NPL	0.76	0.00338
NPM1P13	1.35	0.0479
NPM1P29	1.55	0.0311
NPPA	-1.67	0.0289
NPR1	2.49	1.01e-15
NPTX1	4.29	0.00845
NR1D2	-1.08	1.32e-06
NR3C1	0.61	0.0083
NR5A2	2.71	0.0413
NRCAM	-0.81	3.05e-05
NREP	-0.55	0.0299
NRIP2	2.54	0.000116
NRP2	2.93	9.86e-28
NRSN1	-1.96	2.49e-05
NRXN2	-0.54	0.0476
NRXN3	4.9	2.79e-40
NSA2	-0.86	0.00322
NSG1	-0.79	0.0219
NSG2	-1.17	1.76e-05
NSUN7	-0.87	0.0171
NT5DC1	0.61	0.0223
NTM	-2.84	2.33e-08
NTNG2	-0.8	3.11e-05
NTS	-1.82	0.00416
NUAK1	1.61	0.0358
NUAK2	4.12	2.15e-18
NUB1	0.83	7.87e-06
NUDCP1	1.06	0.00182
NUDT6	-0.86	0.0321
NUP205	0.55	0.00618
OAF	-0.77	0.0155
OAS1	1.19	0.0018
OAS3	5.59	0.0164
OCA2	2.45	3e-19
OCIAD2	-0.74	0.0153
ODAD4	0.86	0.0109
ODAM	2.37	4.4e-08
ODF2	0.6	0.0117
OGDH	0.61	0.00279
OLFM1	-0.85	0.0264
OLFM3	-1.31	0.00613
OPA3	1.31	0.00442
OPTN	1.68	4.14e-20
OR11H13P	-1.71	0.0321
ORAI1	0.99	6.65e-05
ORC4	-0.49	0.0471
OSBPL5	0.53	0.0393
OSMR	2.46	3.42e-17
OSTC	-0.64	0.0349
OTULIN	0.63	0.0274
OTULINL	-0.87	0.0201
OXA1L	-0.56	0.0247
P2RY12	-3.36	0.00057
P3H2	-1.98	4.28e-05
P4HA1	0.72	0.000557
P4HA2	0.7	0.00656
PACSIN3	-0.92	7.38e-05
PAFAH1B3	-0.76	0.00422
PAG1	1.4	0.00216
PAH	-1.73	2.32e-07
PALM2AKAP2	3.7	3.68e-26
PANX1	0.95	2.84e-05
PAPLN	7.93	6.6e-60
PAPPA	3.35	2.89e-28
PAPSS2	2.69	2.11e-35
PARP10	1.09	0.00298
PARP8	0.63	0.00476
PATL1	0.51	0.0306
PC	1.59	2.16e-11
PCBD1	-1.12	8.5e-07
PCBP2	-0.68	0.00464
PCBP2P2	-0.67	0.0397
PCDH1	-0.76	0.00812
PCDH10	2	0.00399
PCDH18	-1.19	9.51e-09
PCDH7	-1.46	0.0159
PCDH9	-0.68	0.00352
PCDHA11	0.79	0.0327
PCDHA13	0.81	0.0125
PCDHA5	0.72	0.00555
PCDHA6	0.71	0.0151
PCDHA9	0.71	0.0393
PCDHB12	-0.49	0.0372
PCDHGA11	0.72	0.0132
PCDHGA12	1.04	0.000844
PCK2	-0.76	0.0209
PCMTD2	-0.71	0.00128
PCNT	0.73	0.00134
PCOLCE	-0.55	0.00586
PCOLCE2	1.34	0.00244
PCSK1N	-0.96	0.0079
PCSK6	1.66	7.44e-05
PCSK7	0.62	0.02
PDCD11	0.76	0.000108
PDCD5	0.72	0.013
PDE4B	1.35	9.57e-10
PDE5A	1.88	2.51e-27
PDE7B	-0.84	0.00207
PDGFC	3.24	1.61e-16
PDGFD	-1.21	1.06e-07
PDGFRA	-1.12	1.7e-10
PDGFRL	1.8	2.53e-09
PDIA4	0.49	0.024
PDK2	-0.68	0.00212
PDK4	-1.07	0.00938
PDLIM1	1.52	1.88e-09
PDLIM4	1.56	5.11e-10
PDP1	1.14	7.85e-07
PDZD2	1.01	0.0367
PEBP1	-0.71	0.0162
PEG10	-1.02	1.54e-05
PELI1	0.53	0.0461
PELO	0.63	0.0164
PEPD	-0.65	0.00854
PER3	-1.01	3.64e-07
PEX19	-0.53	0.0389
PEX6	-0.47	0.0372
PFAS	0.7	0.00518
PFKFB3	1.21	2.71e-06
PFKL	1.63	1.16e-22
PFN1	0.68	0.00303
PFN4	-1.57	0.0405
PGAM2	-1.54	4.12e-05
PGGHG	0.69	0.0151
PHB2	-0.6	0.00631
PHGDH	-1.14	6.31e-07
PHLDA1	3.15	8.37e-66
PHLDB1	0.68	0.00195
PHLDB2	0.75	0.023
PHLDB3	0.74	0.0434
PHOX2A	-0.61	0.0123
PHYH	-0.72	0.00594
PI3	5.04	0.0483
PIANP	-0.61	0.0362
PIEZO1	3.55	5.46e-60
PIGK	-0.51	0.0426
PIK3AP1	2.27	8.61e-05
PIK3C2B	1.08	9.43e-07
PIK3CD	0.62	0.0337
PIM2	1.77	1.11e-13
PINK1	-0.77	0.00147
PIP4K2A	-0.61	0.00601
PIP4P2	-0.72	0.0234
PITHD1	-0.8	0.0293
PITPNC1	0.78	0.000468
PITPNM2	-1.03	0.00123
PKIA	-1.13	0.013
PKM	0.93	1.43e-07
PKNOX2	1.62	0.000397
PKP2	1.06	2.3e-07
PLA2G4C	1.95	3.12e-09
PLAAT3	-0.68	0.0243
PLAUR	1.11	0.0013
PLCB1	0.75	0.000129
PLCB4	1.46	8.52e-16
PLCE1	0.47	0.0263
PLCH1	2.36	7.19e-14
PLD1	2.88	6.57e-43
PLD5	-1.33	0.000114
PLEC	0.68	0.0121
PLEKHA4	0.7	0.00305
PLEKHA6	-0.71	0.0015
PLEKHD1	-1.11	0.0246
PLEKHH1	0.94	0.000522
PLK2	-1.73	2.05e-15
PLK3	1.41	6.59e-08
PLLP	4.59	1e-07
PLN	-2.72	8.12e-34
PLOD3	1.2	2.68e-10
PLPP3	1.97	4.83e-09
PLPP4	2.19	2.77e-12
PLPPR4	-0.63	0.0112
PLPPR5	-1.17	0.000224
PLS3	-0.73	0.0217
PLSCR1	3.43	0.00319
PLXDC2	-1.03	1.26e-05
PLXNB2	0.68	0.00508
PLXNB3	0.73	0.0327
PMFBP1	0.61	0.0413
PML	0.63	0.0111
PNKD	1.82	2.34e-18
PNKP	0.6	0.0155
PNPLA3	1.72	0.00223
PNPLA6	0.67	0.00303
PNPLA7	-0.68	0.0322
PNPT1	0.53	0.0349
PODXL	1.84	2.41e-07
PODXL2	-0.54	0.0287
POFUT1	0.73	0.00261
POLB	-0.63	0.033
POLD1	0.57	0.0272
POLR1A	0.57	0.0223
POLR1D	-1.08	4.72e-05
POLR2A	0.66	0.000894
POLR2C	-0.64	0.0318
POLR2J4	0.7	0.00864
POLR3B	0.75	0.000614
POLR3E	0.49	0.0496
POM121L9P	7.27	1.11e-38
POMGNT2	-0.72	0.0161
POMT2	0.59	0.00858
PON2	0.82	1.99e-05
POP1	0.86	0.000408
POPDC2	2.08	1.28e-14
POPDC3	-1.01	0.0232
POT1	-0.56	0.0374
POU2AF2	-2.1	0.042
PPA1	1.36	1.25e-07
PPARD	0.82	6.55e-05
PPARG	-1.1	0.000198
PPFIA2	-1.19	0.0399
PPIAP19	2.21	0.0147
PPIAP2	0.88	0.0405
PPIAP30	1	0.0452
PPIL3	-0.67	0.0396
PPIP5K1	0.64	0.0405
PPM1A	-0.53	0.0308
PPP1R12B	0.75	0.000441
PPP1R12C	0.65	0.00996
PPP1R15A	0.73	0.00112
PPP1R15B	0.8	4.09e-05
PPP1R16B	-1.12	4.28e-05
PPP1R18	0.93	5.5e-06
PPP1R3B	-1.6	1.15e-11
PPP1R3C	-0.94	0.0204
PPP2R5B	0.6	0.00742
PPP3CC	0.73	0.00523
PPP4R4	2.96	0.0477
PPP6C	-0.57	0.0407
PPRC1	0.58	0.0116
PRAF2	-0.84	0.0189
PRCP	0.69	0.000756
PRDM15	0.86	0.00269
PRELID3B	-0.71	0.00992
PREX1	-0.83	0.00172
PRKACB	-0.7	0.00765
PRKAR1B	-0.5	0.0409
PRKCD	0.95	0.0189
PRKCE	0.78	0.000996
PRKDC	0.56	0.017
PRKG1	0.73	0.00064
PRLR	2.71	4.92e-05
PROKR2	2.53	0.000633
PROM1	1.22	0.031
PROS1	-0.49	0.0272
PROSER3	0.84	0.00638
PRPF3	0.46	0.0432
PRPF38B	0.49	0.0323
PRRC2C	0.65	0.00095
PRRT4	-1.05	0.000236
PRSS3	-0.99	0.000168
PRTG	0.62	0.00496
PRXL2C	-0.86	0.0275
PSAT1	0.73	0.00391
PSD3	0.87	3.01e-06
PSMB10	1.91	6.9e-07
PSMB8	0.93	0.0154
PSMB8-AS1	2.12	0.000612
PSMB9	2.41	0.0361
PSME2	1.1	2.45e-08
PSTPIP2	1.25	0.000101
PTBP3	0.5	0.0279
PTGER2	-0.82	0.0299
PTGES	4.14	3.95e-29
PTGES3P1	2.71	2.06e-27
PTGIS	-0.52	0.0449
PTGR1	0.91	0.0104
PTGS2	7.91	4.94e-05
PTH1R	-0.7	0.0145
PTK2B	-0.64	0.0194
PTMA	0.75	0.000264
PTMS	0.56	0.00688
PTN	-0.54	0.0187
PTOV1-AS2	1.19	0.00518
PTP4A3	-0.79	0.0309
PTPN18	-0.64	0.0167
PTPN2	0.64	0.00999
PTPRA	0.61	0.00159
PTPRD	5.04	3.73e-69
PTPRE	0.85	0.000192
PTPRF	0.81	0.00035
PTPRG	1.37	1.77e-13
PTPRM	0.56	0.0252
PTPRO	0.96	0.000547
PTRH2	0.66	0.0121
PTX3	3.86	3.41e-43
PUM3	0.56	0.0148
PUS1	0.83	0.00464
PUS7	0.71	0.00244
PXDN	0.73	0.000411
PXYLP1	-0.67	0.0125
PYGL	0.68	0.00427
PYGM	-1.05	0.0264
QARS1	-0.43	0.0449
QDPR	-0.73	0.00252
QPRT	-0.61	0.0411
QSOX1	0.64	0.00138
QSOX2	0.67	0.0155
R3HDM2P2	4.96	0.000312
RAB18	-0.57	0.0298
RAB26	-1.12	0.000178
RAB2A	-0.63	0.0281
RAB33A	-1.45	0.00855
RAB38	-3.29	0.00866
RAB3A	-0.76	0.0201
RAB3IL1	-0.68	0.0189
RAB3IP	0.73	0.0229
RAB40AL	0.9	0.0226
RABEP2	0.99	0.00112
RACGAP1	-0.66	0.00356
RACK1	-1.05	1.31e-05
RAD54L	0.7	0.00961
RAG1	-1.43	0.0118
RAI14	1.97	1.42e-20
RALGAPA1P1	0.69	0.0367
RAMP1	-0.7	0.0059
RANGAP1	0.58	0.0238
RAP1GAP	1.53	7.67e-10
RAPGEF3	2.45	3.03e-07
RAPGEFL1	0.67	0.0291
RARA	-0.65	0.00633
RARRES1	2.73	9.1e-34
RARRES2	2.6	0.0016
RASA3	0.54	0.0255
RASGRP2	-0.81	0.0132
RASL10B	-1.54	8.16e-13
RASSF4	1.63	4.25e-08
RASSF5	1.9	0.0307
RBIS	-0.76	0.0127
RBM19	0.53	0.0495
RBM25	0.73	0.000356
RBM28	0.63	0.00476
RBM47	2.05	0.00212
RBM6	0.58	0.00658
RBP1	-0.68	0.0108
RBP5	3.2	0.00307
RCC1	0.57	0.039
RCC2	0.65	0.000886
RCHY1	-0.9	0.0172
RCL1	0.98	0.000466
RCN1	1.49	5.98e-06
RDH11	0.59	0.0477
RDX	1.18	2.8e-11
REEP2	-0.73	0.00435
REG3G	-1.88	6.92e-09
REL	0.82	0.00817
RELB	4.09	9.37e-95
RELN	-0.78	8.34e-05
RERG	3.77	5.11e-05
RET	-0.8	1.06e-05
REV3L	-0.43	0.0462
RFX5	0.64	0.00199
RGMA	1.83	2.03e-06
RGS10	-2.11	0.00105
RGS13	-2.7	0.000861
RGS16	1.54	2.86e-10
RGS2	-1.79	4.76e-12
RGS3	2.24	6.58e-13
RGS4	-1.24	9.52e-09
RGS5	-1.11	7.76e-09
RGS9	1.04	0.000632
RHBDD2	-0.51	0.0405
RHBDF2	2.59	4.29e-25
RHCE	-1.22	0.00574
RHOBTB1	-0.72	0.00384
RHOJ	6.02	2e-05
RHOU	0.8	0.00197
RHPN1	1.04	0.00125
RIMS1	-0.89	5.65e-06
RIMS3	-0.57	0.04
RIOX2	1.28	3.79e-08
RIPK2	1.17	2.78e-05
RIPOR1	0.58	0.00661
RIPOR3	4.82	3.48e-114
RLIG1	-0.8	0.0191
RMDN2	-0.94	2.87e-05
RMND5A	-0.71	0.0184
RN7SL1	0.86	0.00203
RNASET2	-0.74	0.00945
RND1	1.71	0.00825
RNF103	-0.95	0.000368
RNF11	-0.7	0.0278
RNF14	-0.6	0.0297
RNF144B	2.57	2.46e-05
RNF157	-0.51	0.0489
RNF170	-0.66	0.00111
RNF2	-0.68	0.0163
RNF208	-1.03	0.0328
RNF213	0.84	0.000222
ROBO1	1.11	4.67e-09
ROBO2	0.93	4.09e-05
ROCK2	0.72	0.000297
ROM1	-0.95	0.00314
RORB	1.49	1.98e-06
RPGR	0.56	0.0185
RPGRIP1	5.86	0.007
RPL10	-1.06	7.12e-05
RPL10A	-1.1	9.17e-05
RPL10P16	-1.16	0.0307
RPL10P7	3.02	0.00424
RPL10P9	-1.47	0.0472
RPL12	-0.87	0.00118
RPL13A	-1.08	7.69e-05
RPL13AP5	-1.13	0.00408
RPL14	-0.97	0.000196
RPL14P1	-1.18	0.0128
RPL15	-1.06	7.74e-05
RPL15P3	-1.5	0.0383
RPL17P6	-1.51	0.0266
RPL18	-1.14	3.94e-06
RPL18A	-0.98	0.000595
RPL19	-0.89	0.00176
RPL21P13	7.01	0.00182
RPL21P135	-1.69	0.0235
RPL21P16	-1.37	0.0369
RPL21P28	-1.14	0.0217
RPL23	-1.04	2.49e-05
RPL23A	-0.85	0.0024
RPL23AP32	1.01	0.00382
RPL23AP42	-1.02	0.00658
RPL26P19	-1.86	0.0216
RPL28	-1.08	1.31e-05
RPL29	-0.98	0.000117
RPL3	-0.79	0.00172
RPL30	-1.4	3.98e-08
RPL31P25	-6.36	0.0039
RPL32	-0.97	0.000224
RPL32P18	-0.86	0.0423
RPL35	-0.8	0.00984
RPL35A	-1.44	0.048
RPL36AP37	-1.26	0.000433
RPL37	-0.95	7.2e-05
RPL38	-0.8	0.00566
RPL39P3	-1.48	0.00223
RPL4	-0.97	4.04e-05
RPL41	-0.86	0.00477
RPL4P4	-1.01	0.044
RPL4P6	1.17	0.0318
RPL5	-1.27	2.69e-06
RPL5P14	6.42	0.0121
RPL6	-1	0.000214
RPL7	-1.12	1.06e-05
RPL7A	-0.98	0.000359
RPL8	-0.83	0.00153
RPL9	-1.22	1.56e-06
RPLP0	-0.88	0.000535
RPLP0P6	-1.06	0.0243
RPLP1	-0.94	0.0015
RPLP2	-0.87	0.0033
RPN2	0.45	0.0428
RPS10	-1.22	3.93e-05
RPS11	-1.02	0.000254
RPS14	-1.35	0.0356
RPS15	-1	0.000205
RPS15A	-1.62	0.0116
RPS16	-1.17	3.59e-06
RPS18P5	-1.28	0.0279
RPS19	-0.87	0.00317
RPS2	-0.84	0.00052
RPS20	-1.06	0.000269
RPS20P14	-2.8	0.0329
RPS23	-1.15	1.87e-05
RPS26	-0.87	0.00395
RPS27	-1.62	0.0267
RPS27AP12	0.8	0.0229
RPS28	-1.03	0.000616
RPS29	-1.48	0.0301
RPS2P46	-1.88	0.0202
RPS2P5	-1.1	5.47e-05
RPS3	-1	0.000694
RPS3AP6	-1.9	0.0041
RPS4X	-1.18	2.1e-06
RPS5	-1.18	1.02e-05
RPS6	-0.97	0.000324
RPS6KA2	-0.62	0.00181
RPS6KA3	0.76	0.000161
RPS7	-1.45	0.0294
RPS7P1	-1.47	0.000108
RPS7P11	-1.62	0.00235
RPSA	-1.06	7.18e-05
RPSA2	-0.81	0.013
RPSAP19	-1.51	0.034
RPTOR	0.53	0.0172
RRAGD	-1.16	0.0124
RRBP1	0.85	0.000287
RRM2	0.95	1.24e-05
RRP12	0.89	2.36e-05
RSL24D1	-0.76	0.0164
RSRC2	0.48	0.0354
RSU1	0.64	0.045
RTEL1P1	2.12	8.12e-05
RTKN	0.55	0.0305
RTN1	-0.63	0.00177
RTN4RL1	-3.66	0.00403
RTN4RL2	2.48	0.0411
RUNDC3B	-1.22	0.0239
RUNX1	6.49	0.000913
RWDD1	-0.76	0.031
RYR3	1.3	0.000236
S100A11	0.88	0.0451
S1PR1	2.95	0.00494
S1PR2	0.9	0.0178
S1PR3	1.89	2.24e-22
SACM1L	-0.48	0.0472
SAFB2	0.54	0.0289
SAMD10	1.42	5.65e-06
SAMD14	0.68	0.00558
SAMD9L	0.79	0.000677
SAMHD1	0.69	0.00554
SARAF	-0.62	0.00256
SAT2	-0.88	0.000842
SBNO2	0.93	1.1e-05
SCAND3	-0.58	0.0461
SCARB1	1.24	3.2e-08
SCARNA5	0.87	0.0215
SCG2	-0.95	1.78e-07
SCG3	-0.96	5.42e-06
SCHIP1	-0.86	0.0115
SCMH1	0.51	0.0279
SCN11A	0.89	0.0153
SCN2A	-0.47	0.0368
SCN2B	-4.25	0.00115
SCN7A	-1.92	2.95e-12
SCN9A	0.93	4.26e-06
SCOC	-1.29	0.000387
SCPEP1	-0.84	6.01e-06
SDC4	0.83	0.000344
SEC16A	0.49	0.0424
SEL1L3	-0.5	0.016
SELE	6.67	0.00563
SELENOW	-1.39	2.73e-05
SELPLG	2.15	0.0139
SEMA3A	1.14	9.54e-08
SEMA3D	-0.46	0.0475
SEMA4B	0.47	0.0473
SEMA5A	2.04	4.69e-28
SEMA6D	-0.69	0.015
SEPHS1	-0.5	0.037
SEPTIN10	-0.68	0.000923
SEPTIN6	-0.55	0.00508
SEPTIN9	0.87	1.59e-05
SERINC1	-0.6	0.00297
SERPINA3	7.88	5e-05
SERPINA5	1.16	0.00527
SERPINB6	-0.63	0.00829
SERPINB8	1.64	0.00459
SERPINE1	4.01	1.76e-105
SERPINE2	5.58	4.61e-13
SERPINF1	-0.54	0.0192
SERPING1	-1.17	1.74e-10
SERPINI1	-1.7	1.95e-06
SERTAD4	-1.03	0.0252
SERTAD4-AS1	-1.4	0.0424
SESN3	-0.7	0.00228
SETBP1	0.67	0.000672
SEZ6L	-0.59	0.0163
SFI1	0.74	0.0078
SFPQ	0.56	0.00503
SFRP1	-1.57	7.66e-22
SFRP4	-1.27	0.000134
SFT2D2	0.64	0.00601
SGCE	-0.55	0.00574
SGIP1	-0.54	0.027
[truncated: 521 more rows]
